# Supplementary material for: The unique histidine kinase, AtcS, regulates motility and pathogenicity of the periodontal pathobiont, Treponema denticola
Source: Infect Immun. 2025 Apr 2;93(5):e00112-25. doi: 10.1128/iai.00112-25 (PMC12070737; doi:10.1128/iai.00112-25)
Supplement: Table S1 — The differential expression of all genes in the atcS deletion strain compared to ATCC 35405. [file iai.00112-25-s0002.xlsx]

## Sheet: Strain_AtcS_vs_WT 
Supplemental Table 1. The differential expression of all genes in the atcS deletion strain compared to ATCC 35405
Locus Tag	Old Locus Tag	Name	Symbol	baseMean	log2FoldChange	lfcSE	stat	pvalue	padj
TDE_RS00010	TDE0001	chromosomal replication initiator protein DnaA	dnaA	647.371	0.148909	0.299389	0.497376	0.618924	0.761958
TDE_RS00015	TDE0002	DNA topoisomerase (ATP-hydrolyzing) subunit B	gyrB	5508.93	0.155169	0.15974	0.971383	0.331358	0.512062
TDE_RS00020	TDE0003	DUF5058 family protein		497.015	-0.0225482	0.197701	-0.114052	0.909197	0.950574
TDE_RS00025	TDE0004	hypothetical protein		1129.88	0.122098	0.173406	0.704116	0.481361	0.64642
TDE_RS00030	TDE0005	aminotransferase class I/II-fold pyridoxal phosphate-dependent enzyme		1933.68	0.293809	0.202633	1.44996	0.14707	0.303701
TDE_RS00035	TDE0006	DEAD/DEAH box helicase		1037.28	0.0604516	0.164491	0.367506	0.713241	0.822761
TDE_RS00040	TDE0007	Rpn family recombination-promoting nuclease/putative transposase		1804.76	0.656212	0.290162	2.26154	0.0237261	0.0842033
TDE_RS00045	TDE0008	heavy metal translocating P-type ATPase		1988.08	0.0840478	0.318653	0.26376	0.791965	0.880608
TDE_RS00050	TDE0009	cytidylate kinase family protein		3903.16	1.31156	0.343569	3.81746	0.000134832	0.00160612
TDE_RS00055	TDE0010	NUDIX hydrolase		366.396	0.729852	0.242223	3.01314	0.00258557	0.0166317
TDE_RS00060	TDE0011	peroxiredoxin		44653.8	-0.794319	0.625037	-1.27084	0.203787	0.378042
TDE_RS00065	TDE0012	carbon starvation protein A		18727.3	-0.81851	0.19975	-4.09768	4.17e-05	0.000610087
TDE_RS00070	TDE0013	bifunctional methylenetetrahydrofolate dehydrogenase/methenyltetrahydrofolate cyclohydrolase FolD	folD	9077.06	0.578815	0.232562	2.48886	0.0128152	0.054592
TDE_RS00075	TDE0014	hypothetical protein		3028.93	0.603152	0.199239	3.02728	0.00246768	0.0162785
TDE_RS00080	TDE0015	lipoprotein		4509.95	0.670236	0.169361	3.95745	7.58e-05	0.000984426
TDE_RS00085	TDE0016	uncharacterized gene		1116.1	0.139638	0.26207	0.532827	0.594153	0.742176
TDE_RS00090	TDE0017	M42 family metallopeptidase		2301.82	-0.187152	0.232061	-0.806479	0.419967	0.597847
TDE_RS00095	TDE0018	LysM peptidoglycan-binding domain-containing protein		25046.8	1.10272	0.24424	4.51492	6.33e-06	0.00013581
TDE_RS00100	TDE0019	formate--tetrahydrofolate ligase		25008.5	0.266824	0.27799	0.959834	0.337139	0.516959
TDE_RS00105	TDE0020	glycine--tRNA ligase		7073.51	0.269551	0.128207	2.10246	0.0355129	0.112717
TDE_RS00110	TDE0021	1,2-diacylglycerol choline phosphotransferase	cpt	751.967	-0.369503	0.313256	-1.17956	0.238177	0.418978
TDE_RS00115	TDE0022	hypothetical protein		1140.65	0.186819	0.133502	1.39937	0.161702	0.326065
TDE_RS00120	TDE0023	GNAT family N-acetyltransferase		289.388	-0.0965298	0.315936	-0.305536	0.759958	0.859882
TDE_RS00125	TDE0024	glycoside hydrolase family 3 protein		1530.84	0.558248	0.284674	1.961	0.0498785	0.146504
TDE_RS00130	TDE0025	hypothetical protein		1753.64	0.285871	0.127135	2.24857	0.02454	0.0862587
TDE_RS00140	TDE0026	TraB/GumN family protein		1867.24	0.0538621	0.119001	0.452618	0.650824	0.786183
TDE_RS00145	TDE0027	DHHA1 domain-containing protein		1555.68	-0.201584	0.171236	-1.17723	0.239105	0.419372
TDE_RS00150	TDE0028	ABC transporter ATP-binding protein		166.223	-1.59606	0.296153	-5.3893	7.07e-08	2.53e-06
TDE_RS00155	TDE0029	ABC transporter ATP-binding protein		182.144	-1.64958	0.294262	-5.60583	2.07e-08	9.36e-07
TDE_RS00160	TDE0030	prolipoprotein diacylglyceryl transferase		113.022	-1.5995	0.376383	-4.24966	2.14e-05	0.000372206
TDE_RS00165	TDE0031	hypothetical protein		523.938	-2.44117	0.164336	-14.8548	6.48e-50	8.33e-47
TDE_RS00170	TDE0032	GHKL domain-containing protein		144.183	-8.07437	0.662553	-12.1868	3.66e-34	2.35e-31
TDE_RS00175	TDE0033	LytTR family DNA-binding domain-containing protein		339.893	-0.238836	0.156933	-1.5219	0.128034	0.278472
TDE_RS00180	TDE0034	hypothetical protein		789.736	-0.00975506	0.190036	-0.0513326	0.959061	0.977292
TDE_RS00185	TDE0035	GNAT family N-acetyltransferase		290.2	0.0560697	0.247786	0.226282	0.820982	0.90121
TDE_RS00190	TDE0036	hypothetical protein		131.1	0.283896	0.201719	1.40738	0.159313	0.323021
TDE_RS00195	TDE0037	AbrB/MazE/SpoVT family DNA-binding domain-containing protein		96.828	0.354125	0.224142	1.57991	0.114127	0.257586
TDE_RS00200	TDE0038	beta-ketoacyl-ACP synthase II	fabF	2534.62	0.341373	0.142976	2.38762	0.0169577	0.0660093
TDE_RS00205	TDE0039	ISNCY-like element ISTde1 family transposase		173.505	-0.627745	0.239852	-2.61721	0.00886513	0.0420848
TDE_RS00210	TDE0040	AMP-binding protein		3217.12	-0.252814	0.247873	-1.01993	0.30776	0.491908
TDE_RS00215	TDE0041	biotin--[acetyl-CoA-carboxylase] ligase		365.95	-0.169782	0.122729	-1.38338	0.166548	0.332004
TDE_RS00220	TDE0042	phosphate acetyltransferase	pta	7090.83	0.298722	0.151684	1.96936	0.0489112	0.144571
TDE_RS00225	TDE0043	tetratricopeptide repeat protein		3103.6	-0.460779	0.132702	-3.47228	0.00051605	0.00459446
TDE_RS00230	TDE0044	ABC-F type ribosomal protection protein	abc-f	293.939	-0.49055	0.271087	-1.80957	0.0703631	0.184475
TDE_RS00235	TDE0045	ABC transporter ATP-binding protein		1195.41	-0.703844	0.229101	-3.0722	0.00212491	0.0145797
TDE_RS00240	TDE0046	cyclodeaminase/cyclohydrolase family protein		2974	0.395215	0.211184	1.87142	0.0612865	0.166771
TDE_RS00245	TDE0047	imidazolonepropionase	hutI	3498.24	0.367643	0.104109	3.53132	0.000413485	0.00388284
TDE_RS00250	TDE0048	hypothetical protein		1565.21	0.154	0.172105	0.894805	0.370891	0.551621
TDE_RS00255	TDE0049	Rpn family recombination-promoting nuclease/putative transposase		1611.49	1.32709	0.470032	2.8234	0.00475173	0.0262177
TDE_RS00260	TDE0050	TrmH family RNA methyltransferase		215.593	-0.726178	0.25582	-2.83863	0.00453075	0.0254533
TDE_RS00265	TDE0051	iron-containing alcohol dehydrogenase		1026.93	-0.325832	0.206773	-1.5758	0.115073	0.259039
TDE_RS00270	TDE0052	flagellar biosynthesis protein FliQ	fliQ	537.545	-0.451938	0.158783	-2.84625	0.0044237	0.0250158
TDE_RS00275	TDE0053	flagellar biosynthetic protein FliR	fliR	1257.58	-0.258411	0.106183	-2.43364	0.0149478	0.0600011
TDE_RS00280	TDE0054	flagellar biosynthesis protein FlhB	flhB	1725.72	-0.108482	0.155941	-0.695665	0.486639	0.651807
TDE_RS00285	TDE0055	flagellar biosynthesis protein FlhA	flhA	2752.56	0.17677	0.157368	1.12329	0.261314	0.443803
TDE_RS00290	TDE0056	DNA-directed RNA polymerase subunit omega		815.401	0.518875	0.186805	2.77762	0.00547578	0.0289306
TDE_RS00295	TDE0057	tRNA (adenosine(37)-N6)-dimethylallyltransferase MiaA	miaA	1706.47	0.0176863	0.268089	0.0659719	0.9474	0.974285
TDE_RS00300	TDE0058	GyrI-like domain-containing protein		168.851	-0.457172	0.298539	-1.53136	0.125679	0.27476
TDE_RS00305	TDE0060	OadG family protein		82.7401	-0.157865	0.296803	-0.531886	0.594805	0.742208
TDE_RS00310	TDE0061	Fic family protein		239.065	0.007659	0.268188	0.0285583	0.977217	0.98609
TDE_RS00315	TDE0062	PTS sugar transporter subunit IIA		5154.54	0.323968	0.109658	2.95434	0.00313342	0.0194272
TDE_RS00320	TDE0063	DUF5312 family protein		3376.68	0.239551	0.143468	1.66972	0.0949756	0.225644
TDE_RS00325	TDE0064	ATP-dependent 6-phosphofructokinase		5114.7	0.424495	0.242125	1.75321	0.0795661	0.201698
TDE_RS00330	TDE0065	DUF192 domain-containing protein		1759.49	0.183166	0.147022	1.24584	0.212822	0.389287
TDE_RS00335	TDE0066	hypothetical protein		2002.19	-0.0221274	0.115096	-0.192252	0.847545	0.91859
TDE_RS00340	TDE0067	cyclic nucleotide-binding domain-containing protein		6540.24	-0.0200002	0.216008	-0.0925897	0.92623	0.959068
TDE_RS00345	TDE0068	M20 family metallo-hydrolase		1782.58	0.122429	0.127708	0.958659	0.337731	0.517559
TDE_RS00350	TDE0069	KamA family radical SAM protein		346.7	-0.419515	0.250525	-1.67454	0.0940243	0.223797
TDE_RS00355	TDE0070	RNA polymerase sigma factor RpoD/SigA		1265.46	1.50455	0.295734	5.0875	3.63e-07	1.11e-05
TDE_RS00360	TDE0071	peptidase U32 family protein		4407.55	0.196941	0.131829	1.49391	0.135199	0.286547
TDE_RS00365	TDE0072	methyl-accepting chemotaxis protein		1124.2	0.09206	0.117216	0.785389	0.432225	0.608712
TDE_RS00370	TDE0073	riboflavin kinase		335.198	-0.88221	0.292246	-3.01872	0.00253843	0.016523
TDE_RS00375	TDE0074	APC family permease		729.697	-0.742134	0.301635	-2.46037	0.0138794	0.0572981
TDE_RS00380	TDE0075	alcohol dehydrogenase catalytic domain-containing protein		503.466	-0.474044	0.309476	-1.53176	0.125581	0.27476
TDE_RS00385	TDE0076	hypothetical protein		587.529	-0.149485	0.374264	-0.39941	0.689591	0.811302
TDE_RS00390	TDE0077	glycine/sarcosine/betaine reductase component B subunit		332.729	-0.49816	0.336323	-1.48119	0.138555	0.290351
TDE_RS00400	TDE0078	glycine/betaine/sarcosine/D-proline family reductase selenoprotein B		503.365	-0.342078	0.378689	-0.903322	0.366355	0.547087
TDE_RS00405	TDE0079	XRE family transcriptional regulator		156.456	-0.971913	0.348001	-2.79285	0.00522459	0.0280272
TDE_RS00410	TDE0080	aldehyde dehydrogenase family protein		580.67	-0.266933	0.363374	-0.734594	0.462587	0.634454
TDE_RS00415	TDE0081	small ribosomal subunit Rsm22 family protein		926.519	0.14718	0.125953	1.16853	0.242592	0.42175
TDE_RS00420	TDE0082	MerR family transcriptional regulator		243.35	-0.110666	0.150982	-0.732971	0.463576	0.635134
TDE_RS00425	TDE0083	ribosome biogenesis GTPase Der	der	1572.88	-0.220492	0.147158	-1.49834	0.134045	0.285906
TDE_RS00430	TDE0084	phosphoenolpyruvate--protein phosphotransferase	ptsP	2981.83	0.0659467	0.161477	0.408398	0.682982	0.806847
TDE_RS00435	TDE0085	UvrD-helicase domain-containing protein		852.859	-0.939935	0.141388	-6.64791	2.97e-11	2.39e-09
TDE_RS00440	TDE0086	PD-(D/E)XK nuclease family protein		1126.11	-0.819227	0.120772	-6.78326	1.17e-11	1.11e-09
TDE_RS00445	TDE0087	Trk system potassium transporter TrkA	trkA	2531.55	0.14075	0.129179	1.08957	0.275901	0.460671
TDE_RS00450	TDE0088	potassium transporter TrkG		1787.21	-0.243862	0.142757	-1.70823	0.087594	0.214511
TDE_RS00455	TDE0089	transglutaminase domain-containing protein		7360	-0.0901556	0.186986	-0.482151	0.629698	0.772164
TDE_RS00460	TDE0090	zf-HC2 domain-containing protein		12071.6	0.273108	0.190384	1.43451	0.151426	0.30996
TDE_RS00465	TDE0091	RNA polymerase sigma factor		17329.6	0.272756	0.229993	1.18593	0.235651	0.416435
TDE_RS00470	TDE0092	cysteine--tRNA ligase		2364.63	-0.37443	0.10685	-3.50424	0.00045791	0.0041929
TDE_RS00475	TDE0093	UDP-N-acetylmuramate dehydrogenase	murB	380.97	-0.0836012	0.113897	-0.73401	0.462943	0.634604
TDE_RS13130	TDE0095	hypothetical protein		694.163	-0.398328	0.491976	-0.80965	0.418141	0.597378
TDE_RS00480	TDE0096	FAD-dependent oxidoreductase		2849.75	-0.151085	0.118728	-1.27252	0.203187	0.377746
TDE_RS00485	TDE0097	DUF1697 domain-containing protein		316.957	-0.633328	0.205051	-3.08863	0.0020108	0.0139832
TDE_RS00490	TDE0098	DUF3298 and DUF4163 domain-containing protein		206.709	0.201439	0.43906	0.458796	0.646381	0.78376
TDE_RS00495	TDE0099	site-specific DNA-methyltransferase		616.576	0.00214342	0.18773	0.0114175	0.99089	0.993981
TDE_RS00500	TDE0100	S9 family peptidase		7344.54	0.309466	0.258034	1.19932	0.230403	0.409693
TDE_RS00505	TDE0101	glycogen debranching protein GlgX	glgX	749.397	0.0906114	0.142395	0.63634	0.524555	0.685117
TDE_RS00510	TDE0102	cyclic nucleotide-binding domain-containing protein		6808.28	-0.109303	0.193769	-0.564086	0.572696	0.724101
TDE_RS00515	TDE0103	cysteine desulfurase family protein		987.556	-0.317992	0.142175	-2.23662	0.0253115	0.0882472
TDE_RS00520	TDE0104	3-dehydroquinate synthase family protein		1001.02	-0.218471	0.114269	-1.91191	0.0558876	0.157175
TDE_RS00525	TDE0105	5'-methylthioadenosine/adenosylhomocysteine nucleosidase		1441.12	0.209499	0.158122	1.32492	0.185198	0.356913
TDE_RS00530	TDE0106	hypothetical protein		699.187	1.90641	0.49155	3.87837	0.00010516	0.00130085
TDE_RS00535	TDE0107	alpha-glucosidase		1618.93	-0.169068	0.130087	-1.29966	0.193718	0.367305
TDE_RS00540	TDE0108	hypothetical protein		1967.77	0.976877	0.177577	5.50115	3.77e-08	1.64e-06
TDE_RS00545	TDE0109	phenylalanine--tRNA ligase subunit alpha		3947	-0.0253911	0.129099	-0.196679	0.844079	0.916377
TDE_RS00550	TDE0110	M23 family metallopeptidase		6970.51	0.122866	0.130903	0.938609	0.347932	0.528158
TDE_RS00555	TDE0111	polymer-forming cytoskeletal protein		1224.34	-0.0561334	0.151052	-0.371616	0.710179	0.820885
TDE_RS00560	TDE0112	YaaR family protein		855.077	-0.16319	0.212111	-0.769361	0.441679	0.617317
TDE_RS00565	TDE0113	regulatory iron-sulfur-containing complex subunit RicT	ricT	2466.74	-0.0934179	0.135857	-0.687618	0.491693	0.655303
TDE_RS00570	TDE0114	metal-dependent transcriptional regulator		3324.51	0.290876	0.256231	1.13521	0.256287	0.438157
TDE_RS00575	TDE0115	DUF1007 family protein		754.871	0.576665	0.251834	2.28986	0.0220296	0.0799465
TDE_RS00580	TDE0116	membrane protein		603.341	0.685763	0.247383	2.77207	0.00557016	0.029249
TDE_RS00585	TDE0117	lipoprotein		1122.45	0.277194	0.17796	1.55762	0.119324	0.26582
TDE_RS00590	TDE0118	hypothetical protein		1282.34	0.539506	0.0938931	5.74596	9.14e-09	4.7e-07
TDE_RS00595	TDE0119	flagellar export chaperone FliS	fliS	1283.74	0.720947	0.147976	4.87207	1.1e-06	2.96e-05
TDE_RS00600	TDE0120	coenzyme F420-0:L-glutamate ligase		3771.82	0.134078	0.145518	0.921381	0.356851	0.536633
TDE_RS00605	TDE0121	LTA synthase family protein		2199.99	-0.404568	0.176587	-2.29104	0.0219609	0.0799229
TDE_RS00610	TDE0122	tRNA-dihydrouridine synthase family protein		350.478	0.186894	0.365655	0.51112	0.609267	0.754247
TDE_RS00615	TDE0123	hypothetical protein		618.357	0.346293	0.373977	0.925973	0.35446	0.53366
TDE_RS00620	TDE0124	rhomboid family intramembrane serine protease		959.808	0.36334	0.352006	1.0322	0.30198	0.485621
TDE_RS00625	TDE0125	diguanylate cyclase DgcA	dgcA	453.504	-0.393649	0.152296	-2.58476	0.00974457	0.0447474
TDE_RS00630	TDE0126	hypothetical protein		883.925	-0.479677	0.176598	-2.71621	0.00660338	0.0331846
TDE_RS00635	TDE0127	helix-turn-helix transcriptional regulator		33.539	1.00052	0.260237	3.84467	0.000120716	0.00145895
TDE_RS00640	TDE0128	EAL domain-containing protein		839.905	0.673687	0.178433	3.77558	0.000159633	0.00178581
TDE_RS00645	TDE0129	bifunctional aspartate carbamoyltransferase catalytic subunit/aspartate carbamoyltransferase regulatory subunit		4402.05	-1.19287	0.252173	-4.73035	2.24e-06	5.55e-05
TDE_RS00650	TDE0130	cation:dicarboxylase symporter family transporter		2077.14	0.256226	0.33146	0.773022	0.439509	0.615615
TDE_RS00655	TDE0133	GntR family transcriptional regulator		345.511	0.321125	0.366661	0.875809	0.381134	0.561659
TDE_RS00660	TDE0134	NAD(P)/FAD-dependent oxidoreductase		651.234	0.154446	0.374585	0.412311	0.680111	0.805478
TDE_RS00665	TDE0135	FAD-dependent oxidoreductase		443.959	0.165202	0.345912	0.477584	0.632946	0.773449
TDE_RS00670	TDE0136	DUF1667 domain-containing protein		100.01	-0.0197131	0.33257	-0.0592749	0.952733	0.976011
TDE_RS00675	TDE0137	FGGY-family carbohydrate kinase		346.485	0.322692	0.305289	1.05701	0.290509	0.475798
TDE_RS00680	TDE0138	FAD-binding oxidoreductase		640.997	0.603098	0.238748	2.52608	0.0115343	0.0505582
TDE_RS00685	TDE0139	hypothetical protein		9001.73	-0.0274883	0.176604	-0.155649	0.876309	0.932869
TDE_RS00690	TDE0140	IS30-like element ISTde2 family transposase		547.545	0.310294	0.261163	1.18812	0.234785	0.41519
TDE_RS00695	TDE0143	thiamine ABC transporter substrate-binding protein		618.185	0.000158649	0.215161	0.000737349	0.999412	0.999412
TDE_RS00700	TDE0144	iron ABC transporter permease		219.865	-0.961066	0.2214	-4.34086	1.42e-05	0.000268512
TDE_RS00705	TDE0145	ABC transporter ATP-binding protein		310.511	-0.365985	0.151571	-2.41462	0.0157518	0.0625137
TDE_RS00710	TDE0146	M20 family metallopeptidase		2039.11	0.0463043	0.256873	0.180261	0.856947	0.923603
TDE_RS00715	TDE0148	histidine kinase		576.906	0.135537	0.142531	0.950935	0.341638	0.52165
TDE_RS00720	TDE0149	response regulator transcription factor		350.343	0.194159	0.136935	1.41789	0.156222	0.318007
TDE_RS00725	TDE0150	YhjD/YihY/BrkB family envelope integrity protein		648.468	-0.39329	0.132462	-2.96907	0.00298705	0.0186546
TDE_RS00730	TDE0151	YeeE/YedE family protein		3614.33	0.709307	0.384315	1.84564	0.0649447	0.174065
TDE_RS00735	TDE0152	APC family permease		1768.89	0.0666798	0.34523	0.193146	0.846845	0.918218
TDE_RS00740	TDE0153	FAD-dependent oxidoreductase		4145.7	0.355126	0.290586	1.22211	0.221668	0.400528
TDE_RS00745	TDE0154	adenylate/guanylate cyclase domain-containing protein		2306.2	-0.0522236	0.183537	-0.284539	0.775997	0.871743
TDE_RS00750	TDE0155	adenylate/guanylate cyclase domain-containing protein		3324.85	-0.0236215	0.180894	-0.130582	0.896106	0.944564
TDE_RS00755	TDE0156	adenylate/guanylate cyclase domain-containing protein		10149.2	0.415333	0.163043	2.54738	0.0108536	0.0481488
TDE_RS13335	TDE0157	KHG/KDPG aldolase/sugar kinase fusion protein		880.953	0.229436	0.143445	1.59947	0.109716	0.251827
TDE_RS00765	TDE0158	hypothetical protein		602.195	0.630248	0.363162	1.73545	0.0826613	0.207096
TDE_RS00770	TDE0159	hypothetical protein		905.142	0.576158	0.212797	2.70755	0.00677815	0.0338644
TDE_RS00780	TDE0160	hypothetical protein		937.997	0.52039	0.193204	2.69347	0.00707115	0.0351237
TDE_RS00785	TDE0162	FlgD immunoglobulin-like domain containing protein		4710.05	0.329175	0.192884	1.7066	0.0878972	0.214776
TDE_RS00790	TDE0163	flavodoxin		132.72	0.04922	0.548862	0.0896765	0.928544	0.960653
TDE_RS00795	TDE0164	DUF3793 family protein		132.623	-1.112	0.923012	-1.20475	0.228299	0.407958
TDE_RS00800	TDE0165	Rpn family recombination-promoting nuclease/putative transposase		2212.99	1.04937	0.348592	3.01031	0.00260979	0.0166625
TDE_RS00805	TDE0166	hypothetical protein		1804.1	0.308752	0.150984	2.04493	0.0408616	0.125353
TDE_RS00810	TDE0167	ABC transporter ATP-binding protein		882.517	0.0948468	0.118844	0.798077	0.424826	0.600922
TDE_RS00815	TDE0168	GntR family transcriptional regulator		375.06	0.12315	0.175478	0.701799	0.482805	0.647683
TDE_RS00820	TDE0169	methyl-accepting chemotaxis protein		2874.97	0.331319	0.171534	1.93151	0.0534198	0.152518
TDE_RS00825	TDE0170	exonuclease subunit SbcD	sbcD	1037.1	0.119247	0.108688	1.09715	0.272576	0.456303
TDE_RS00830	TDE0171	AAA family ATPase		666.736	0.410543	0.265192	1.5481	0.121599	0.269487
TDE_RS00835	TDE0172	undecaprenyl-diphosphatase UppP	uppP	1266.28	0.436192	0.218412	1.9971	0.0458139	0.136751
TDE_RS00840	TDE0173	DNA translocase FtsK		2107.05	0.258121	0.197804	1.30493	0.191916	0.365196
TDE_RS00845	TDE0174	nicotinate phosphoribosyltransferase		1121.12	0.781484	0.259756	3.00853	0.00262514	0.016719
TDE_RS00850	TDE0175	pyroglutamyl-peptidase I	pcp	923.753	-0.149664	0.21098	-0.709372	0.478093	0.644603
TDE_RS00855	TDE0176	DUF979 domain-containing protein		1993.55	-0.105327	0.143095	-0.736064	0.461692	0.633893
TDE_RS00860	TDE0177	DUF969 domain-containing protein		1849.62	-0.130948	0.131034	-0.999347	0.317627	0.498894
TDE_RS00865	TDE0178	methyl-accepting chemotaxis protein		10368.1	0.35028	0.343464	1.01985	0.307801	0.491908
TDE_RS00870	TDE0181	methyl-accepting chemotaxis protein		4850.57	-0.249491	0.217171	-1.14883	0.250628	0.431008
TDE_RS00875	TDE0182	ABC transporter ATP-binding protein		3178.14	-0.0410786	0.207821	-0.197663	0.843309	0.915928
TDE_RS00880	TDE0183	iron ABC transporter permease		2922.17	-0.366037	0.148841	-2.45925	0.0139228	0.0573174
TDE_RS00885	TDE0184	ABC transporter ATP-binding protein		1686.51	-0.182874	0.121612	-1.50374	0.132648	0.284962
TDE_RS00890	TDE0185	ABC transporter ATP-binding protein		1443.78	-0.346889	0.13543	-2.5614	0.0104252	0.0467319
TDE_RS00895	TDE0186	hypothetical protein		5054.55	-0.0638179	0.195115	-0.327078	0.743609	0.848841
TDE_RS00900	TDE0187	alpha/beta fold hydrolase		1000.4	0.262731	0.135797	1.93474	0.0530219	0.151801
TDE_RS00905	TDE0188	adenosine deaminase		2273.46	0.24145	0.141358	1.70808	0.0876217	0.214511
TDE_RS00910	TDE0189	TSUP family transporter		254.656	0.156329	0.172983	0.903722	0.366143	0.547087
TDE_RS00915	TDE0190	DMT family transporter		102.497	0.588996	0.227909	2.58434	0.00975642	0.0447474
TDE_RS00920	TDE0191	GNAT family N-acetyltransferase		104.785	0.388476	0.202475	1.91863	0.0550308	0.155913
TDE_RS00925	TDE0192	prolyl oligopeptidase family serine peptidase		126.545	0.182044	0.226352	0.80425	0.421252	0.598817
TDE_RS00930	TDE0193	hypothetical protein		468.232	-0.0785054	0.274648	-0.28584	0.775	0.871743
TDE_RS00935	TDE0194	VWA domain-containing protein		1009.72	-0.0357837	0.0884933	-0.404366	0.685944	0.809231
TDE_RS00940	TDE0195	GNAT family protein		415.285	-0.222039	0.242289	-0.916424	0.359444	0.538957
TDE_RS00945	TDE0196	type II toxin-antitoxin system VapB family antitoxin		318.343	0.326636	0.299185	1.09175	0.274942	0.459401
TDE_RS00950	TDE0197	PIN domain-containing protein		740.84	0.315061	0.292732	1.07628	0.281803	0.4669
TDE_RS00955	TDE0198	asparaginase		5254.86	0.408326	0.339672	1.20212	0.229318	0.409006
TDE_RS00960	TDE0199	hypothetical protein		1482.29	0.0438635	0.164873	0.266045	0.790205	0.879791
TDE_RS00965	TDE0200	16S rRNA (cytidine(1402)-2'-O)-methyltransferase	rsmI	7881.22	0.21934	0.244838	0.895856	0.370329	0.551274
TDE_RS00970	TDE0201	flagellar biosynthesis anti-sigma factor FlgM		2784.61	0.192776	0.179142	1.07611	0.28188	0.4669
TDE_RS00975	TDE0202	hypothetical protein		688.223	-0.260789	0.216265	-1.20587	0.227866	0.407958
TDE_RS00980	TDE0204	glutamate--tRNA ligase	gltX	2361.37	-0.0965174	0.128214	-0.752784	0.45158	0.624685
TDE_RS00985	TDE0205	adenylate/guanylate cyclase domain-containing protein		1836.57	0.987893	0.179468	5.50457	3.7e-08	1.64e-06
TDE_RS00990	TDE0206	hypothetical protein		664.155	-0.485713	0.168058	-2.89014	0.00385065	0.0220662
TDE_RS00995	TDE0207	GntP family permease		2848.11	-0.0159528	0.221167	-0.0721301	0.942498	0.970408
TDE_RS01000	TDE0208	glycerate kinase		1583.64	0.0241573	0.253067	0.0954581	0.923951	0.95819
TDE_RS01005	TDE0209	SLC13 family permease		499.434	0.283043	0.269603	1.04985	0.293788	0.47888
TDE_RS01010	TDE0210	cob(I)yrinic acid a,c-diamide adenosyltransferase	cobO	3679.3	0.354877	0.121518	2.92036	0.0034963	0.020824
TDE_RS01020	TDE0211	ABC transporter permease subunit		142.742	0.0208556	0.396425	0.0526092	0.958043	0.977159
TDE_RS01025	TDE0212	ABC transporter substrate-binding protein		2488.06	0.725525	0.411464	1.76328	0.0778539	0.198926
TDE_RS01030	TDE0213	tetratricopeptide repeat protein		819.381	0.143498	0.24159	0.593972	0.552531	0.705539
TDE_RS01035	TDE0214	cyclic di-GMP binding protein		3052.16	-0.00482589	0.174149	-0.0277113	0.977892	0.986326
TDE_RS01070	TDE0216	SAM-dependent methyltransferase		266.155	-0.110857	0.241905	-0.458267	0.64676	0.78385
TDE_RS01075	TDE0217	methylated-DNA--[protein]-cysteine S-methyltransferase		97.1539	-0.00206365	0.265151	-0.00778293	0.99379	0.995338
TDE_RS01080	TDE0219	DUF721 domain-containing protein		388.136	0.393086	0.169344	2.32122	0.0202748	0.0750605
TDE_RS01085	TDE0220	hypothetical protein		98.6343	0.597251	0.191412	3.12024	0.00180705	0.0127036
TDE_RS01090	TDE0221	hypothetical protein		336.426	0.281207	0.18567	1.51455	0.129885	0.281489
TDE_RS01095	TDE0222	GNAT family N-acetyltransferase		327.862	0.185033	0.211528	0.874743	0.381714	0.562007
TDE_RS01100	TDE0223	hypothetical protein		720.561	0.330475	0.161695	2.04382	0.040971	0.125498
TDE_RS01105	TDE0225	type II toxin-antitoxin system Phd/YefM family antitoxin		33.7399	-0.0613862	0.362967	-0.169123	0.8657	0.928305
TDE_RS01110	TDE0226	hypothetical protein		43.9185	0.907823	0.410665	2.21061	0.0270625	0.0924727
TDE_RS01115	TDE0227	DNA methyltransferase		628.759	-0.487018	0.182371	-2.67048	0.0075743	0.0369104
TDE_RS01120	TDE0228	hypothetical protein		811.252	-0.389533	0.177335	-2.19659	0.0280499	0.0947462
TDE_RS01125	TDE0229	ATP-binding protein		576.678	-0.834054	0.200968	-4.15018	3.32e-05	0.000527649
TDE_RS01130	TDE0230	DNA replication and repair protein RecF	recF	622.579	-0.496959	0.212074	-2.34333	0.0191122	0.0721052
TDE_RS01135	TDE0231	DNA polymerase III subunit beta	dnaN	4878.61	0.099818	0.174869	0.570815	0.568125	0.720447
TDE_RS01140	TDE0232	O-acetyl-ADP-ribose deacetylase		621.801	0.032036	0.153397	0.208843	0.834571	0.909982
TDE_RS01145	TDE0233	Fic family protein		387.79	0.0670746	0.162887	0.411787	0.680496	0.805478
TDE_RS01150	TDE0234	ABC transporter ATP-binding protein		1105.28	0.0722094	0.191926	0.376235	0.706742	0.819803
TDE_RS01155	TDE0235	hypothetical protein		393.294	0.581437	0.177323	3.27897	0.00104188	0.00827393
TDE_RS01160	TDE0236	PIN domain nuclease		462.538	0.445884	0.153548	2.90388	0.00368572	0.0215531
TDE_RS01165	TDE0237	ribonuclease Y	rny	15294.3	0.585962	0.139708	4.1942	2.74e-05	0.000448782
TDE_RS13225	TDE0238	thioredoxin	trxA	1002.67	0.760866	0.294686	2.58196	0.00982419	0.044978
TDE_RS01175	TDE0239	glycine/sarcosine/betaine reductase complex component C subunit alpha	grdD	7723.31	0.180854	0.15437	1.17156	0.241374	0.420199
TDE_RS01180	TDE0240	glycine/sarcosine/betaine reductase complex component C subunit beta	grdC	16810.4	0.232318	0.118076	1.96753	0.0491221	0.144778
TDE_RS01185	TDE0241	MptD family putative ECF transporter S component		11.4815	0.755769	0.52487	1.43992	0.149891	0.307797
TDE_RS01190	TDE0242	energy-coupling factor transporter transmembrane component T		5.41988	0.455413	0.630646	0.722137	0.47021	0.640076
TDE_RS01195	TDE0243	energy-coupling factor ABC transporter ATP-binding protein		13.9789	0.435406	0.385121	1.13057	0.258236	0.440611
TDE_RS01200	TDE0244	ABC transporter ATP-binding protein		18.4109	0.545893	0.354508	1.53986	0.123594	0.273203
TDE_RS01205	TDE0245	ABC transporter ATP-binding protein		13.9075	0.471056	0.429023	1.09797	0.272216	0.45612
TDE_RS01210	TDE0246	TetR/AcrR family transcriptional regulator		74.468	-0.33123	0.3173	-1.0439	0.296531	0.480632
TDE_RS01215	TDE0247	hypothetical protein		14.3903	-0.0328879	0.356943	-0.0921379	0.926588	0.959068
TDE_RS01220	TDE0248	DUF488 family protein		146.519	0.390102	0.176448	2.21086	0.0270452	0.0924727
TDE_RS01225	TDE0249	flavin reductase		2331.78	0.536569	0.224322	2.39196	0.0167585	0.0655312
TDE_RS01230	TDE0250	sodium-dependent transporter		5445.35	-0.730221	0.200376	-3.64426	0.000268167	0.0027935
TDE_RS01235	TDE0251	tryptophanase		11412.6	-0.645252	0.178431	-3.61626	0.000298895	0.00305181
TDE_RS01240	TDE0252	hypothetical protein		684.736	0.393587	0.194186	2.02685	0.0426773	0.129644
TDE_RS01245	TDE0253	hypothetical protein		819.392	0.182711	0.173681	1.05199	0.292806	0.478039
TDE_RS13175	TDE0254	hypothetical protein		149.055	-0.268945	0.259016	-1.03834	0.299114	0.482823
TDE_RS01255	TDE0255	energy-coupling factor ABC transporter ATP-binding protein		94.9092	-0.0015078	0.21834	-0.00690574	0.99449	0.995651
TDE_RS01260	TDE0256	energy-coupling factor transporter transmembrane component T		18.1199	0.178763	0.345486	0.517425	0.604859	0.751112
TDE_RS01265	TDE0257	MptD family putative ECF transporter S component		62.4276	-0.145554	0.21536	-0.675863	0.499128	0.659269
TDE_RS01270	TDE0258	class I SAM-dependent methyltransferase		32.0763	0.0198192	0.304563	0.0650743	0.948115	0.974389
TDE_RS01275	TDE0259	MarR family transcriptional regulator		79.2658	0.467437	0.276391	1.69122	0.0907952	0.218742
TDE_RS01280	TDE0260	4Fe-4S dicluster domain-containing protein		307.651	0.450185	0.182363	2.46863	0.0135633	0.0563476
TDE_RS01285	TDE0261	flavodoxin domain-containing protein		1008.66	0.321125	0.155215	2.0689	0.0385552	0.120538
TDE_RS01290	TDE0262	hypothetical protein		711.012	0.434123	0.271751	1.5975	0.110154	0.252158
TDE_RS01295	TDE0263	GNAT family protein		567.222	0.311532	0.243071	1.28165	0.199965	0.374189
TDE_RS01300	TDE0264	BrnA antitoxin family protein		997.836	-0.162448	0.143829	-1.12946	0.258705	0.440827
TDE_RS01305	TDE0265	BrnT family toxin		634.881	0.269755	0.258166	1.04489	0.296075	0.480329
TDE_RS01310	TDE0266	SIR2 family protein		105.445	0.248861	0.193342	1.28716	0.19804	0.371939
TDE_RS01315	TDE0267	non-canonical purine NTP pyrophosphatase		99.3056	0.684	0.29176	2.34439	0.019058	0.072041
TDE_RS01320	TDE0268	hypothetical protein		120.244	0.237721	0.213445	1.11374	0.265392	0.447774
TDE_RS01325	TDE0269	hypothetical protein		179.831	0.253797	0.168496	1.50624	0.132004	0.284224
TDE_RS01330	TDE0270	hypothetical protein		535.49	-0.0982359	0.192941	-0.509149	0.610648	0.754925
TDE_RS01335	TDE0272	L-2-amino-thiazoline-4-carboxylic acid hydrolase		9.91221	-0.284521	0.474102	-0.600126	0.548423	0.703085
TDE_RS01340	TDE0273	ABC transporter ATP-binding protein		41.2657	-0.145168	0.271661	-0.534372	0.593085	0.7415
TDE_RS01345	TDE0274	ABC transporter ATP-binding protein		51.3937	-0.366585	0.214285	-1.71074	0.0871294	0.213916
TDE_RS01350	TDE0275	type II CAAX endopeptidase family protein		238.854	-0.0732758	0.227858	-0.321585	0.747767	0.850953
TDE_RS01355	TDE0276	HD domain-containing protein		317.839	-0.111371	0.185373	-0.600792	0.547978	0.702865
TDE_RS01360	TDE0277	type II toxin-antitoxin system VapC family toxin		394.425	-0.270727	0.175957	-1.5386	0.123902	0.273648
TDE_RS01365	TDE0278	type II toxin-antitoxin system Phd/YefM family antitoxin		324.364	-0.0219043	0.179154	-0.122265	0.902689	0.9477
TDE_RS01370	TDE0279	hypothetical protein		1167.78	0.188363	0.302495	0.622698	0.533483	0.691512
TDE_RS01375	TDE0280	PIN domain nuclease		869.762	0.722341	0.329933	2.18935	0.0285711	0.0961344
TDE_RS01380	TDE0281	hypothetical protein		202.565	0.751698	0.311222	2.41531	0.0157217	0.0625137
TDE_RS01385	TDE0282	energy-coupling factor ABC transporter ATP-binding protein		169.728	-0.267104	0.19232	-1.38885	0.164879	0.330308
TDE_RS01390	TDE0283	energy-coupling factor transporter transmembrane component T		139.075	-0.0796514	0.16898	-0.471366	0.637379	0.776872
TDE_RS01395	TDE0284	MptD family putative ECF transporter S component		177.735	-0.0768291	0.194622	-0.39476	0.69302	0.812731
TDE_RS01400	TDE0285	elongation factor G	fusA	2510.25	0.303138	0.158046	1.91804	0.0551066	0.155913
TDE_RS01405	TDE0286	ATP-binding cassette domain-containing protein		101.146	0.12633	0.262642	0.480997	0.630518	0.772535
TDE_RS01410	TDE0287	ABC transporter ATP-binding protein		138.939	0.168887	0.235972	0.715707	0.474172	0.641791
TDE_RS01415	TDE0288	DUF4299 domain-containing protein		145.908	-0.11854	0.246013	-0.481846	0.629916	0.772164
TDE_RS01420	TDE0289	SAP domain-containing protein		208.116	-0.488035	0.280921	-1.73727	0.08234	0.206694
TDE_RS01430	TDE0292	23S rRNA (adenine(2030)-N(6))-methyltransferase RlmJ	rlmJ	140.858	-0.511094	0.271903	-1.87969	0.0601497	0.165103
TDE_RS01435	TDE0293	MATE family efflux transporter		643.26	-0.519051	0.225623	-2.30052	0.0214188	0.0783934
TDE_RS01440	TDE0294	TrkA family potassium uptake protein		978.286	-0.715802	0.137742	-5.19668	2.03e-07	6.69e-06
TDE_RS01445	TDE0295	DNA topoisomerase (ATP-hydrolyzing) subunit A	gyrA	5531.9	-0.324163	0.137778	-2.3528	0.0186327	0.0709202
TDE_RS01450	TDE0296	glutamate formimidoyltransferase	ftcD	6200.72	0.312852	0.156778	1.99551	0.0459871	0.137109
TDE_RS01455	TDE0298	DUF2075 domain-containing protein		520.445	-0.486622	0.141227	-3.44566	0.000569656	0.00500248
TDE_RS01460	TDE0299	8-oxo-dGTP diphosphatase MutT	mutT	57.4918	-0.301142	0.229578	-1.31172	0.189614	0.361659
TDE_RS01465	TDE0300	leucyl aminopeptidase		5691.53	0.225277	0.232873	0.967382	0.333353	0.513604
TDE_RS01470	TDE0301	class I SAM-dependent methyltransferase		866.983	-0.540112	0.201059	-2.68633	0.00722418	0.0355407
TDE_RS01475	TDE0302	type II toxin-antitoxin system RelB/DinJ family antitoxin		211.992	-0.0456366	0.172023	-0.265293	0.790784	0.880055
TDE_RS01480	TDE0303	type II toxin-antitoxin system YafQ family toxin		159.361	-0.146472	0.213636	-0.685614	0.492957	0.65651
TDE_RS01485	TDE0304	hypothetical protein		1928.48	0.307323	0.0943256	3.25811	0.00112156	0.00871835
TDE_RS01490	TDE0305	redox-regulated ATPase YchF	ychF	933.688	0.177855	0.160976	1.10485	0.269224	0.452459
TDE_RS01495	TDE0306	signal peptide peptidase SppA	sppA	3352.86	0.125587	0.163043	0.770269	0.44114	0.617213
TDE_RS01500	TDE0307	hypothetical protein		167.278	-0.226729	0.354257	-0.640014	0.522164	0.682687
TDE_RS01505	TDE0308	hypothetical protein		203.386	-0.111571	0.219109	-0.509202	0.61061	0.754925
TDE_RS01510	TDE0309	lipoprotein		59.2879	-0.28709	0.396535	-0.723995	0.469069	0.638917
TDE_RS01515	TDE0310	hypothetical protein		100.391	0.082396	0.376648	0.218762	0.826836	0.904912
TDE_RS01520	TDE0311	FAD-dependent thymidylate synthase	thyX	2369.7	-0.0506958	0.164652	-0.307897	0.758161	0.858226
TDE_RS01525	TDE0312	TrkH family potassium uptake protein		912.344	-0.494185	0.141752	-3.48627	0.000489802	0.0043759
TDE_RS01530	TDE0313	TrkA family potassium uptake protein		878.295	0.158137	0.163937	0.964624	0.334733	0.514498
TDE_RS01535	TDE0314	hypothetical protein		439.629	0.0864045	0.230247	0.375269	0.70746	0.819803
TDE_RS01540	TDE0315	ABC transporter ATP-binding protein		275.884	0.479862	0.237104	2.02384	0.0429861	0.130275
TDE_RS01545	TDE0316	ABC transporter ATP-binding protein		44.9467	0.101078	0.293434	0.344466	0.730496	0.837223
TDE_RS01550	TDE0317	DUF2089 domain-containing protein		417.839	0.542795	0.149404	3.63306	0.000280078	0.00290581
TDE_RS01555	TDE0318	hypothetical protein		284.479	0.355941	0.162656	2.18831	0.0286471	0.0961344
TDE_RS01560	TDE0319	MoxR family ATPase		2331.56	0.461755	0.12836	3.59734	0.000321487	0.00320615
TDE_RS01565	TDE0320	hemolysin family protein		738.185	-0.634581	0.21276	-2.98262	0.00285794	0.0179792
TDE_RS01570	TDE0321	hemolysin family protein		1106.4	-0.837084	0.169252	-4.94579	7.58e-07	2.08e-05
TDE_RS01580	TDE0323	DUF1538 domain-containing protein		2394.03	-0.42047	0.119175	-3.52818	0.000418424	0.00391493
TDE_RS01585	TDE0324	hypothetical protein		2673.43	0.475132	0.1166	4.07488	4.6e-05	0.000654457
TDE_RS01590	TDE0325	hypothetical protein		1303.01	0.194641	0.122605	1.58755	0.112389	0.255074
TDE_RS01595	TDE0326	DNA helicase RecQ	recQ	5039.45	-0.40516	0.117653	-3.44369	0.000573823	0.00502193
TDE_RS01600	TDE0327	type II CRISPR RNA-guided endonuclease Cas9	cas9	2840.35	0.193584	0.218969	0.88407	0.376659	0.557299
TDE_RS01605	TDE0328	type II CRISPR-associated endonuclease Cas1	cas1	245.245	-0.158238	0.260871	-0.606574	0.544134	0.700495
TDE_RS01610	TDE0329	CRISPR-associated endonuclease Cas2	cas2	38.5511	-0.262015	0.264691	-0.989893	0.322227	0.501876
TDE_RS01615	TDE0330	type II-A CRISPR-associated protein Csn2	csn2	47.2098	-0.770427	0.350007	-2.20118	0.0277235	0.0941063
TDE_RS01620	TDE0332	TetR/AcrR family transcriptional regulator		958.853	0.158487	0.136624	1.16002	0.24604	0.426303
TDE_RS01625	TDE0333	MATE family efflux transporter		49.0966	0.161926	0.398414	0.406427	0.684429	0.80782
TDE_RS01630	TDE0334	hypothetical protein		173.733	-0.0866668	0.330194	-0.262472	0.792957	0.881118
TDE_RS01635	TDE0335	ribonucleotide-diphosphate reductase subunit beta		777.648	-0.0528433	0.214925	-0.245868	0.805784	0.890968
TDE_RS01640	TDE0336	AI-2E family transporter		769.948	-0.343547	0.25436	-1.35063	0.176813	0.346233
TDE_RS01645	TDE0337	glucosamine-6-phosphate deaminase	nagB	705.183	0.221037	0.200478	1.10255	0.270222	0.453633
TDE_RS01650	TDE0338	methyl-accepting chemotaxis protein		335.95	1.1692	0.383161	3.05146	0.00227728	0.0152988
TDE_RS01655	TDE0339	TetR/AcrR family transcriptional regulator		220.744	0.488674	0.234372	2.08504	0.0370656	0.116875
TDE_RS01660	TDE0340	fructose bisphosphate aldolase		11157.1	0.767957	0.249398	3.07924	0.00207529	0.0143284
TDE_RS01665	TDE0341	ribonucleoside-diphosphate reductase subunit alpha		1562	0.334885	0.136741	2.44905	0.0143234	0.0584986
TDE_RS01670	TDE0342	murein biosynthesis integral membrane protein MurJ	murJ	751.48	0.488193	0.295162	1.65398	0.0981312	0.230166
TDE_RS01680	TDE0343	alpha/beta hydrolase		1604.68	-0.0815185	0.208294	-0.391362	0.69553	0.813084
TDE_RS01685	TDE0344	AbrB/MazE/SpoVT family DNA-binding domain-containing protein		70.6903	0.299749	0.32012	0.936365	0.349085	0.529597
TDE_RS01695	TDE0347	cache domain-containing protein		3469.61	0.276464	0.155275	1.78048	0.0749976	0.193549
TDE_RS01700	TDE0348	TetR/AcrR family transcriptional regulator		6.65069	-0.43268	0.593287	-0.729294	0.465822	0.636854
TDE_RS01705	TDE0349	PEP/pyruvate-binding domain-containing protein		79.3872	-0.378038	0.313184	-1.20708	0.227402	0.40774
TDE_RS01710	TDE0350	MATE family efflux transporter		465.233	0.463199	0.351199	1.31891	0.1872	0.358116
TDE_RS01715	TDE0351	L-lactate dehydrogenase		1990.93	0.779809	0.255514	3.05193	0.00227378	0.0152988
TDE_RS01720	TDE0352	RpiB/LacA/LacB family sugar-phosphate isomerase		1470.69	0.869955	0.2287	3.80392	0.000142423	0.00165816
TDE_RS01730	TDE0354	NAD(P)H-dependent oxidoreductase		2264.01	0.0367019	0.105333	0.348436	0.727512	0.83492
TDE_RS01735	TDE0355	hypothetical protein		956.996	-0.0249175	0.153527	-0.162301	0.871069	0.93037
TDE_RS01740	TDE0356	cyclophilin-like fold protein		380.515	-0.0442894	0.113464	-0.390339	0.696286	0.813298
TDE_RS01745	TDE0357	flavodoxin family protein		390.829	0.0499166	0.197302	0.252996	0.800271	0.887159
TDE_RS01750	TDE0358	alpha/beta fold hydrolase		1001.57	0.204949	0.18991	1.07919	0.280503	0.465878
TDE_RS01755	TDE0359	ABC transporter ATP-binding protein		365.77	0.0173729	0.288232	0.060274	0.951937	0.975846
TDE_RS01760	TDE0360	ABC transporter ATP-binding protein		481.064	-0.19278	0.19153	-1.00653	0.314162	0.497507
TDE_RS01765	TDE0361	sodium/glutamate symporter		977.578	-0.872963	0.43446	-2.00931	0.0445046	0.133618
TDE_RS01770	TDE0362	IdeS/Mac family cysteine endopeptidase		3390.4	0.293826	0.105115	2.79528	0.00518544	0.0280272
TDE_RS01775	TDE0363	helix-turn-helix domain-containing protein		166.844	0.64846	0.192137	3.37499	0.000738175	0.00611381
TDE_RS01780	TDE0364	ABC transporter ATP-binding protein		15.513	0.260596	0.521776	0.499441	0.617469	0.76053
TDE_RS01785	TDE0365	SprT family zinc-dependent metalloprotease		79.1695	-0.0583521	0.471036	-0.12388	0.90141	0.947051
TDE_RS01790	TDE0366	HsdR family type I site-specific deoxyribonuclease		466.773	0.0157141	0.409927	0.0383338	0.969422	0.983347
TDE_RS01795	TDE0367	virulence RhuM family protein		213.878	-0.0151866	0.364073	-0.0417129	0.966728	0.98277
TDE_RS01800	TDE0368	restriction endonuclease subunit S		505.913	-0.610613	0.2099	-2.90906	0.00362517	0.0212585
TDE_RS01805	TDE0369	type I restriction-modification system subunit M		1939.31	-0.220613	0.209885	-1.05111	0.293206	0.478389
TDE_RS01810	TDE0370	UDP-N-acetylmuramoyl-L-alanine--D-glutamate ligase	murD	1772.62	-0.199271	0.144433	-1.37969	0.167684	0.333331
TDE_RS01815	TDE0371	alpha/beta fold hydrolase		752.443	-0.477687	0.174581	-2.73619	0.00621558	0.0320485
TDE_RS01820	TDE0372	ABC transporter ATP-binding protein		317.464	-0.0434633	0.249159	-0.17444	0.86152	0.926104
TDE_RS01825	TDE0373	ABC transporter ATP-binding protein		588.911	0.224697	0.25154	0.893285	0.371705	0.552192
TDE_RS01830	TDE0374	glycosyltransferase family 4 protein		427.125	-0.164089	0.203422	-0.806642	0.419873	0.597847
TDE_RS01835	TDE0375	ABC transporter ATP-binding protein		411.127	-0.374246	0.19218	-1.94738	0.0514896	0.149529
TDE_RS01840	TDE0376	iron ABC transporter permease		1202.94	-0.519338	0.224511	-2.31319	0.020712	0.0763494
TDE_RS01845	TDE0378	hypothetical protein		63.5162	-0.321257	0.203337	-1.57993	0.114124	0.257586
TDE_RS01850	TDE0379	hypothetical protein		256.451	-0.283585	0.224767	-1.26168	0.207063	0.38219
TDE_RS01855	TDE0380	hypothetical protein		97.9703	-0.231257	0.296828	-0.779094	0.435924	0.612245
TDE_RS01860	TDE0381	zinc ribbon domain-containing protein		59.9823	0.0338529	0.304344	0.111232	0.911432	0.951365
TDE_RS01865	TDE0382	hypothetical protein		26.6525	-0.0609715	0.364992	-0.167049	0.867332	0.928305
TDE_RS01870	TDE0383	hypothetical protein		52.5828	-0.320242	0.330625	-0.968594	0.332748	0.512978
TDE_RS01875	TDE0384	hypothetical protein		57.4801	-0.304076	0.251231	-1.21034	0.226147	0.406622
TDE_RS01880	TDE0385	ABC transporter ATP-binding protein		203.604	-0.385197	0.236432	-1.62921	0.103269	0.240153
TDE_RS01885	TDE0386	ABC transporter substrate-binding protein		7939.81	0.513625	0.207516	2.47511	0.0133196	0.0558163
TDE_RS01890	TDE0387	acyl-CoA dehydratase activase		1026.02	0.207715	0.187526	1.10766	0.268008	0.451004
TDE_RS01895	TDE0388	hypothetical protein		443.526	-0.123612	0.240793	-0.513354	0.607704	0.75319
TDE_RS01900	TDE0389	double-cubane-cluster-containing anaerobic reductase		6018.43	0.0815346	0.292948	0.278325	0.780763	0.874978
TDE_RS01905	TDE0390	DUF3343 domain-containing protein		233.912	-0.219703	0.27008	-0.813476	0.415945	0.595232
TDE_RS01910	TDE0391	DUF3343 domain-containing protein		213.436	0.116726	0.339771	0.343543	0.73119	0.837645
TDE_RS01915	TDE0392	double-cubane-cluster-containing anaerobic reductase		3838.15	0.32536	0.390888	0.832361	0.405205	0.583432
TDE_RS01920	TDE0393	TetR/AcrR family transcriptional regulator		186.656	-0.307475	0.262372	-1.1719	0.241235	0.420199
TDE_RS01925	TDE0394	ABC transporter permease		357.765	0.161124	0.269724	0.597366	0.550263	0.704305
TDE_RS01930	TDE0395	ABC transporter permease		429.861	0.400936	0.313968	1.277	0.201603	0.375615
TDE_RS01935	TDE0396	ABC transporter ATP-binding protein		492.105	0.243927	0.338388	0.720852	0.471001	0.640354
TDE_RS01940	TDE0397	ABC transporter ATP-binding protein		286.497	0.188494	0.337712	0.558152	0.576741	0.7285
TDE_RS01945	TDE0398	ABC transporter substrate-binding protein		2655.92	0.354119	0.318965	1.11021	0.266907	0.449446
TDE_RS01950	TDE0399	M14 family zinc carboxypeptidase		1839.89	0.28313	0.322096	0.879023	0.379389	0.559729
TDE_RS01955	TDE0400	selenium metabolism-associated LysR family transcriptional regulator		1733.76	0.0756313	0.119565	0.632553	0.527026	0.686949
TDE_RS01960	TDE0401	adenylate/guanylate cyclase domain-containing protein		4737.67	-0.143641	0.142754	-1.00621	0.314314	0.497507
TDE_RS01965	TDE0403	Rpn family recombination-promoting nuclease/putative transposase		3338.43	0.576869	0.346088	1.66683	0.0955487	0.225962
TDE_RS01970	TDE0405	MSP porin		171686	0.372531	0.250586	1.48664	0.137109	0.288456
TDE_RS01975	TDE0406	ATP-binding protein		2496.12	-0.0553257	0.177212	-0.3122	0.754888	0.856028
TDE_RS01980	TDE0407	NADPH-dependent glutamate synthase	gltA	6112.04	0.520858	0.121487	4.28736	1.81e-05	0.000318641
TDE_RS01985	TDE0408	sulfide/dihydroorotate dehydrogenase-like FAD/NAD-binding protein		4949.81	0.509455	0.0926999	5.49574	3.89e-08	1.64e-06
TDE_RS01990	TDE0409	hypothetical protein		1591.92	0.21443	0.228036	0.940335	0.347046	0.527125
TDE_RS01995	TDE0410	M48 family metalloprotease		2059.88	-0.101711	0.206573	-0.492375	0.622454	0.76484
TDE_RS02000	TDE0411	adenylate/guanylate cyclase domain-containing protein		2478.52	-0.558332	0.192444	-2.90127	0.00371659	0.0216352
TDE_RS02005	TDE0412	clustered-type lipoprotein		328.321	-0.439512	0.190999	-2.30112	0.0213848	0.0783805
TDE_RS02010	TDE0413	lipoprotein		175.602	0.303261	0.224534	1.35062	0.176817	0.346233
TDE_RS13235	TDE0414	hypothetical protein		36.3251	0.0807416	0.327719	0.246375	0.805392	0.890918
TDE_RS02015	TDE0415	clustered-type lipoprotein		430.14	0.457551	0.260044	1.75951	0.0784906	0.20026
TDE_RS02020	TDE0416	bacteriocin-type signal sequence		136.316	0.424888	0.303593	1.39953	0.161653	0.326065
TDE_RS02025	TDE0418	lipoprotein		858.211	-0.148725	0.210495	-0.706549	0.479847	0.645777
TDE_RS02030	TDE0419	clustered-type lipoprotein		1818.13	0.0394942	0.188672	0.209328	0.834193	0.909982
TDE_RS02035	TDE0420	clustered-type lipoprotein		1281.78	-0.0407221	0.219937	-0.185153	0.853109	0.921002
TDE_RS02040	TDE0421	clustered-type lipoprotein		1108.49	0.133169	0.222734	0.597885	0.549917	0.704305
TDE_RS02045	TDE0422	hypothetical protein		3078.11	0.1297	0.25808	0.502557	0.615276	0.758192
TDE_RS02050	TDE0423	clustered-type lipoprotein		1117.78	0.210781	0.221743	0.950565	0.341825	0.52165
TDE_RS02055	TDE0424	hypothetical protein		2917.1	0.0546971	0.248787	0.219855	0.825984	0.904749
TDE_RS02060	TDE0425	peptidase domain-containing ABC transporter		784.428	-0.742221	0.155239	-4.78115	1.74e-06	4.44e-05
TDE_RS02065	TDE0426	HlyD family efflux transporter periplasmic adaptor subunit		110.992	-0.373709	0.263827	-1.41649	0.156631	0.318587
TDE_RS02070	TDE0427	TolC family protein		93.0283	-0.365077	0.287444	-1.27008	0.204055	0.378267
TDE_RS02075	TDE0428	uncharacterized gene		2898.39	0.272881	0.176547	1.54565	0.122189	0.270328
TDE_RS02085	TDE0430	tetratricopeptide repeat protein		6249.22	0.409093	0.329485	1.24161	0.214379	0.391759
TDE_RS02090	TDE0431	LysM domain-containing protein		11036.6	0.619145	0.359514	1.72217	0.0850384	0.210794
TDE_RS02100	TDE0434	rubrerythrin family protein		4553.52	0.754243	0.149651	5.04	4.66e-07	1.34e-05
TDE_RS02105	TDE0435	RecQ family ATP-dependent DNA helicase		450.475	2.61726	0.45904	5.70158	1.19e-08	5.66e-07
TDE_RS02110	TDE0436	DNA repair protein RecO C-terminal domain-containing protein		298.124	0.0786686	0.146274	0.537815	0.590705	0.739962
TDE_RS02115	TDE0437	HEAT repeat domain-containing protein		3154.95	0.438221	0.154037	2.8449	0.00444253	0.0250672
TDE_RS02120	TDE0438	tRNA guanosine(34) transglycosylase Tgt	tgt	1880.61	0.0680998	0.149455	0.455655	0.648638	0.785077
TDE_RS02125	TDE0439	DUF2715 domain-containing protein		15.9463	-0.807226	0.416234	-1.93936	0.0524577	0.151288
TDE_RS02130	TDE0440	helix-turn-helix transcriptional regulator		53.69	-0.159413	0.266768	-0.597574	0.550124	0.704305
TDE_RS02135	TDE0441	hypothetical protein		56.1741	-0.250393	0.309571	-0.808838	0.418608	0.597381
TDE_RS02140	TDE0442	hypothetical protein		357.851	-0.221663	0.141086	-1.57112	0.116155	0.261019
TDE_RS02145	TDE0443	hypothetical protein		1142.3	-0.0723548	0.119982	-0.603049	0.546476	0.701988
TDE_RS02150	TDE0444	gamma-glutamyl-gamma-aminobutyrate hydrolase family protein	ggt	1304.89	0.271092	0.114562	2.36633	0.0179652	0.0689919
TDE_RS02155	TDE0445	amino acid permease		1753.69	-0.00505325	0.164483	-0.030722	0.975491	0.985836
TDE_RS02160	TDE0446	hypothetical protein		1042.62	-0.443699	0.16969	-2.61476	0.00892897	0.0421546
TDE_RS02165	TDE0447	tetratricopeptide repeat protein		1580.68	-0.480024	0.20835	-2.30393	0.0212268	0.077918
TDE_RS02170	TDE0448	deoxyribose-phosphate aldolase	deoC	1511	0.54245	0.159244	3.40641	0.000658231	0.00560804
TDE_RS02175	TDE0449	ferritin		3019.36	0.507667	0.233399	2.17511	0.0296222	0.098856
TDE_RS02180	TDE0450	M20 family peptidase		2495.02	0.502948	0.139406	3.6078	0.000308806	0.00312818
TDE_RS02185	TDE0451	arginine deiminase	arcA	2847.33	0.277083	0.142979	1.93793	0.0526316	0.151288
TDE_RS02190	TDE0452	type II toxin-antitoxin system HicA family toxin		288.31	0.27095	0.145855	1.85767	0.0632165	0.170857
TDE_RS02195	TDE0453	DUF1902 domain-containing protein		454.518	0.484457	0.223516	2.16744	0.0302015	0.0998824
TDE_RS02200	TDE0454	tRNA 2-thiocytidine biosynthesis TtcA family protein		157.749	0.952429	0.22989	4.14298	3.43e-05	0.000534605
TDE_RS02205	TDE0455	galactokinase family protein		213.353	0.0380332	0.161201	0.235936	0.813482	0.896014
TDE_RS02210	TDE0456	pyridoxal 5'-phosphate synthase lyase subunit PdxS	pdxS	2624.05	0.798901	0.407681	1.95962	0.0500399	0.146696
TDE_RS02215	TDE0457	PsbP-related protein		631.808	-0.102843	0.129018	-0.797122	0.42538	0.601376
TDE_RS02220	TDE0459	amidase domain-containing protein		476.809	-0.525813	0.2186	-2.40536	0.0161564	0.0636608
TDE_RS02225	TDE0460	transporter associated domain-containing protein		522.837	0.0127816	0.109299	0.116941	0.906907	0.94944
TDE_RS02230	TDE0462	MBL fold metallo-hydrolase		2310.36	0.678253	0.336894	2.01325	0.0440881	0.132832
TDE_RS02235	TDE0463	purine-nucleoside phosphorylase	deoD	4408.94	0.47837	0.229364	2.08564	0.0370112	0.116846
TDE_RS02240	TDE0464	NifU family protein		792.364	0.471961	0.212026	2.22596	0.0260167	0.0900956
TDE_RS02245	TDE0465	type II toxin-antitoxin system VapC family toxin		451.072	-0.0867619	0.1212	-0.715857	0.47408	0.641791
TDE_RS02250	TDE0466	DUF2281 domain-containing protein		109.829	-0.211778	0.18815	-1.12558	0.260342	0.442578
TDE_RS02255	TDE0467	hypothetical protein		2793.87	0.0271134	0.1057	0.256512	0.797556	0.884912
TDE_RS02260	TDE0468	outer membrane lipoprotein-sorting protein		4637.24	0.718565	0.139228	5.16107	2.46e-07	7.8e-06
TDE_RS02265	TDE0469	MMPL family transporter		3016.69	-0.271766	0.105623	-2.57297	0.010083	0.045593
TDE_RS02270	TDE0470	ATP-dependent zinc metalloprotease FtsH	ftsH	6148.69	0.26576	0.173508	1.53169	0.125599	0.27476
TDE_RS02275	TDE0471	InlB B-repeat-containing protein		1250.56	0.431217	0.272675	1.58143	0.113779	0.257252
TDE_RS02280	TDE0472	DUF6110 family protein		963.714	0.347798	0.148364	2.34421	0.0190672	0.072041
TDE_RS02285	TDE0473	heavy metal translocating P-type ATPase		2141.37	-0.371108	0.259202	-1.43173	0.15222	0.310877
TDE_RS02290	TDE0474	hypothetical protein		100.85	0.0792443	0.490264	0.161636	0.871593	0.930543
TDE_RS02295	TDE0475	ATP-binding cassette domain-containing protein		520.917	0.795392	1.02002	0.779783	0.435519	0.61201
TDE_RS02300	TDE0476	GTP-binding protein		478.181	0.93403	1.06832	0.8743	0.381955	0.562007
TDE_RS02305	TDE0477	ABC transporter substrate-binding protein		1254.26	1.27564	1.25372	1.01748	0.308924	0.492785
TDE_RS02310	TDE0478	Crp/Fnr family transcriptional regulator		516.634	0.728434	1.08867	0.669103	0.50343	0.664269
TDE_RS02315	TDE0479	hydroxylamine reductase	hcp	3451.63	0.852139	1.53888	0.553738	0.579758	0.731412
TDE_RS02320	TDE0480	alpha-L-fucosidase		1219.47	0.278138	0.143448	1.93895	0.0525079	0.151288
TDE_RS02325	TDE0481	type II toxin-antitoxin system HicB family antitoxin		437.95	0.410558	0.198436	2.06897	0.0385494	0.120538
TDE_RS02330	TDE0482	type II toxin-antitoxin system HicA family toxin		548.583	0.407795	0.197986	2.05971	0.0394261	0.122402
TDE_RS02335	TDE0483	putative ABC transporter permease		128.759	-0.424384	0.171791	-2.47036	0.0134978	0.0562517
TDE_RS02340	TDE0484	cache domain-containing protein		2120.88	0.921699	0.221643	4.15848	3.2e-05	0.000515197
TDE_RS02345	TDE0485	ABC-2 family transporter protein		6.56485	-0.900928	0.6644	-1.356	0.175099	0.343915
TDE_RS02350	TDE0486	ABC transporter permease		6.91335	-0.570153	0.582246	-0.979231	0.327466	0.508184
TDE_RS02355	TDE0487	ATP-binding cassette domain-containing protein		11.9965	0.560456	0.560486	0.999946	0.317337	0.498894
TDE_RS02360	TDE0488	glucosaminidase domain-containing protein		294.771	-0.141456	0.194979	-0.725493	0.468149	0.63834
TDE_RS02365	TDE0489	hypothetical protein		1281.77	-0.12576	0.148975	-0.84417	0.398575	0.578234
TDE_RS02370	TDE0490	hypothetical protein		21.6888	0.868604	0.422844	2.0542	0.0399566	0.123485
TDE_RS02375	TDE0491	hypothetical protein		221.907	0.0753788	0.323348	0.233119	0.815669	0.89727
TDE_RS02380	TDE0492	response regulator		807.742	0.19363	0.168572	1.14864	0.250703	0.431008
TDE_RS02385	TDE0493	class I SAM-dependent methyltransferase		1038.8	0.328275	0.107355	3.05786	0.00222926	0.0151343
TDE_RS02390	TDE0494	HipA domain-containing protein		78.2655	0.059021	0.221528	0.266427	0.78991	0.879791
TDE_RS02395	TDE0495	HipA N-terminal domain-containing protein		32.6229	0.533624	0.2853	1.8704	0.0614283	0.166901
TDE_RS02400	TDE0496	helix-turn-helix domain-containing protein		16.0857	0.899524	0.463339	1.9414	0.0522103	0.15111
TDE_RS02405	TDE0497	hypothetical protein		297.129	0.52157	0.162837	3.20302	0.00135992	0.0101256
TDE_RS02410	TDE0498	ATP-binding protein		213.056	0.288991	0.144693	1.99727	0.045796	0.136751
TDE_RS02420	TDE0499	C45 family autoproteolytic acyltransferase/hydolase		475.999	0.10769	0.127879	0.842128	0.399717	0.579174
TDE_RS02430	TDE0501	hypothetical protein		489.69	1.2225	0.251422	4.86233	1.16e-06	3.08e-05
TDE_RS02435	TDE0502	ankyrin repeat domain-containing protein		863.904	0.562411	0.146857	3.82965	0.000128323	0.0015357
TDE_RS02440	TDE0503	DUF2262 domain-containing protein		439.212	0.374855	0.121727	3.07947	0.00207367	0.0143284
TDE_RS02445	TDE0504	hypothetical protein		211.664	-0.16115	0.172912	-0.931978	0.351348	0.532715
TDE_RS02450	TDE0505	type II toxin-antitoxin system YafQ family toxin		150.638	0.0794475	0.200033	0.397171	0.691241	0.812501
TDE_RS02455	TDE0506	type II toxin-antitoxin system RelB/DinJ family antitoxin		224.94	0.125117	0.163663	0.764484	0.444579	0.618677
TDE_RS02460	TDE0507	hypothetical protein		31.4339	0.630234	0.342206	1.84168	0.0655218	0.175247
TDE_RS02465	TDE0508	hypothetical protein		158.997	0.290497	0.207368	1.40088	0.161251	0.325667
TDE_RS02470	TDE0509	hypothetical protein		156.862	0.607573	0.218546	2.78007	0.00543469	0.0287725
TDE_RS02475	TDE0510	hypothetical protein		159.566	0.263573	0.224866	1.17213	0.241143	0.420199
TDE_RS13140	TDE0512	hypothetical protein		31.5098	0.322995	0.281731	1.14647	0.251602	0.43162
TDE_RS02480	TDE0513	DUF4261 domain-containing protein		667.503	0.571955	0.1812	3.15648	0.00159684	0.0113499
TDE_RS02485	TDE0514	hypothetical protein		93.0724	0.978185	0.225317	4.34137	1.42e-05	0.000268512
TDE_RS02490	TDE0515	hypothetical protein		459.206	0.727988	0.179183	4.06281	4.85e-05	0.000685446
TDE_RS02495	TDE0516	hypothetical protein		114.26	0.733512	0.242535	3.02436	0.00249159	0.0163126
TDE_RS02500	TDE0517	hypothetical protein		302.216	0.675218	0.200083	3.37469	0.00073898	0.00611381
TDE_RS02505	TDE0518	hypothetical protein		235.979	0.182382	0.176993	1.03045	0.3028	0.486332
TDE_RS02510	TDE0519	hypothetical protein		318.321	0.256563	0.152619	1.68107	0.0927487	0.221567
TDE_RS02515	TDE0520	SMI1/KNR4 family protein		458.022	0.076912	0.143249	0.53691	0.59133	0.740385
TDE_RS02520	TDE0521	carboxylesterase family protein		2286.53	0.192735	0.191519	1.00635	0.314247	0.497507
TDE_RS02525	TDE0522	DUF4272 domain-containing protein		1260.96	0.340418	0.167274	2.03509	0.0418419	0.127558
TDE_RS02530	TDE0523	DUF4241 domain-containing protein		982.404	0.0605004	0.102358	0.591064	0.554478	0.707674
TDE_RS02535	TDE0524	DUF2004 domain-containing protein		1178.58	-0.0726726	0.188998	-0.384515	0.700597	0.816844
TDE_RS02540	TDE0525	DUF2271 domain-containing protein		18395.5	0.974262	0.36143	2.69558	0.00702663	0.0350378
TDE_RS02545	TDE0526	hypothetical protein		976.063	-0.296472	0.165516	-1.7912	0.073261	0.19079
TDE_RS02550	TDE0527	hypothetical protein		372.922	-0.0196339	0.226302	-0.0867596	0.930863	0.962278
TDE_RS02555	TDE0528	hypothetical protein		467.71	0.210462	0.200685	1.04871	0.294309	0.478974
TDE_RS02560	TDE0529	hypothetical protein		251.25	-0.213061	0.203613	-1.04641	0.295374	0.479796
TDE_RS02565	TDE0530	Imm12 family immunity protein		234.314	-0.0101122	0.16439	-0.0615135	0.95095	0.975596
TDE_RS02570	TDE0531	hypothetical protein		303.166	0.243831	0.150916	1.61567	0.106166	0.244938
TDE_RS02575	TDE0532	hypothetical protein		451.626	-0.104766	0.155246	-0.674844	0.499775	0.659785
TDE_RS02580	TDE0533	hypothetical protein		406.218	-0.48362	0.134232	-3.60287	0.000314728	0.00317567
TDE_RS02585	TDE0534	HEAT repeat domain-containing protein		720.236	0.181315	0.136483	1.32848	0.18402	0.35627
TDE_RS02590	TDE0535	ABC transporter ATP-binding protein		850.677	0.368971	0.141097	2.61502	0.00892233	0.0421546
TDE_RS02595	TDE0536	hypothetical protein		919.054	0.0682682	0.156349	0.436639	0.662373	0.793799
TDE_RS02600	TDE0537	hypothetical protein		1516.14	0.403672	0.160227	2.51937	0.0117565	0.0512705
TDE_RS02605	TDE0538	hypothetical protein		831.103	0.02236	0.146423	0.152709	0.878628	0.933994
TDE_RS02610	TDE0539	hypothetical protein		206.665	-0.207954	0.141854	-1.46597	0.142656	0.29625
TDE_RS02615	TDE0540	hypothetical protein		861.329	0.273805	0.129615	2.11244	0.0346485	0.110471
TDE_RS13240	TDE0541	hypothetical protein		200.107	0.243359	0.161849	1.50362	0.13268	0.284962
TDE_RS02620	TDE0542	GNAT family N-acetyltransferase		129.292	0.30984	0.242477	1.27781	0.201316	0.375352
TDE_RS02625	TDE0543	hypothetical protein		139.437	0.659656	0.285396	2.31137	0.0208122	0.0766091
TDE_RS02630	TDE0544	formylglycine-generating enzyme family protein		298.213	0.980573	0.27973	3.50543	0.000455868	0.00418911
TDE_RS02635	TDE0546	hypothetical protein		60.7517	0.66649	0.38047	1.75176	0.0798159	0.201934
TDE_RS02640	TDE0547	hypothetical protein		343.397	0.465792	0.188714	2.46824	0.0135777	0.0563476
TDE_RS02645	TDE0549	TfoX/Sxy family protein		90.3388	0.481904	0.233044	2.06787	0.0386523	0.120548
TDE_RS02650	TDE0550	hypothetical protein		172.003	-0.00566005	0.27363	-0.0206851	0.983497	0.989651
TDE_RS02655	TDE0551	hypothetical protein		332.021	-0.0224163	0.212982	-0.10525	0.916178	0.953032
TDE_RS02660	TDE0552	ankyrin repeat domain-containing protein		830.62	-0.130991	0.148631	-0.881312	0.378149	0.558861
TDE_RS02665	TDE0553	DUF4261 domain-containing protein		954.798	-0.0158691	0.232433	-0.0682738	0.945568	0.972789
TDE_RS02670	TDE0554	hypothetical protein		682.917	0.114799	0.210207	0.546121	0.584983	0.734942
TDE_RS02675	TDE0555	hypothetical protein		648.011	0.310087	0.181613	1.7074	0.0877477	0.214615
TDE_RS02680	TDE0556	hypothetical protein		703.606	0.363556	0.215073	1.69039	0.0909534	0.218771
TDE_RS02685	TDE0557	hypothetical protein		515.118	-0.029875	0.18068	-0.165348	0.86867	0.928964
TDE_RS02690	TDE0558	hypothetical protein		925.435	0.133248	0.211292	0.630636	0.528278	0.687189
TDE_RS02695	TDE0559	hypothetical protein		295.348	-0.240662	0.203604	-1.18201	0.237201	0.418313
TDE_RS02700	TDE0561	immunity 53 family protein		471.528	0.31524	0.163402	1.92923	0.0537019	0.153018
TDE_RS02710	TDE0562	hypothetical protein		808.643	-0.114636	0.174518	-0.656868	0.511266	0.672883
TDE_RS02715	TDE0563	YfbM family protein		319.143	0.285141	0.160845	1.77278	0.076266	0.196036
TDE_RS02720	TDE0564	DUF4304 domain-containing protein		205.009	0.457226	0.191403	2.38882	0.0169025	0.0658943
TDE_RS02730	TDE0566	hypothetical protein		210.296	0.490657	0.20292	2.41799	0.0156067	0.0623541
TDE_RS02735	TDE0567	hypothetical protein		275.896	0.23846	0.159924	1.49108	0.135939	0.286933
TDE_RS02740	TDE0568	hypothetical protein		50.2546	0.724818	0.250371	2.89497	0.00379193	0.0218759
TDE_RS02745	TDE0569	hypothetical protein		789.448	1.25673	0.421246	2.98338	0.00285085	0.0179785
TDE_RS02750	TDE0570	DNA-binding domain-containing protein		3996.36	1.54663	0.4371	3.5384	0.000402567	0.00379415
TDE_RS02755	TDE0571	formylglycine-generating enzyme family protein		24843.2	1.39892	0.429671	3.25578	0.0011308	0.00874649
TDE_RS02760	TDE0572	SUMF1/EgtB/PvdO family nonheme iron enzyme		7724.74	1.38744	0.389694	3.56034	0.00037037	0.00354261
TDE_RS02765	TDE0574	leucine-rich repeat domain-containing protein		954.14	0.281724	0.370758	0.75986	0.447338	0.621155
TDE_RS02775	TDE0575	Asp-tRNA(Asn)/Glu-tRNA(Gln) amidotransferase subunit GatB	gatB	2613.88	0.032915	0.10662	0.308714	0.757539	0.858226
TDE_RS02780	TDE0576	Asp-tRNA(Asn)/Glu-tRNA(Gln) amidotransferase subunit GatA	gatA	3556.64	0.129578	0.102201	1.26787	0.204844	0.378984
TDE_RS02785	TDE0577	Asp-tRNA(Asn)/Glu-tRNA(Gln) amidotransferase subunit GatC	gatC	487.029	0.498188	0.173756	2.86717	0.00414158	0.0236806
TDE_RS02810	TDE0580	DUF58 domain-containing protein		1031.58	-0.0593921	0.149305	-0.397791	0.690784	0.812334
TDE_RS02815	TDE0581	transglutaminase domain-containing protein		1063.83	-0.611949	0.144626	-4.23125	2.32e-05	0.000394135
TDE_RS02820	TDE0582	MoxR family ATPase		1566.47	-0.208585	0.106748	-1.95399	0.0507021	0.148078
TDE_RS02825	TDE0583	TIGR03943 family protein		540.909	-0.541056	0.24989	-2.16518	0.0303739	0.100195
TDE_RS02830	TDE0584	permease		709.294	-0.837135	0.202458	-4.13486	3.55e-05	0.000542493
TDE_RS02835	TDE0585	hypothetical protein		10055.3	-0.223719	0.213137	-1.04965	0.293879	0.47888
TDE_RS02840	TDE0586	hypothetical protein		1503.15	-0.0267002	0.121809	-0.219198	0.826496	0.904912
TDE_RS02845	TDE0587	hypothetical protein		966.013	-0.320736	0.188592	-1.70069	0.0890013	0.216211
TDE_RS02850	TDE0588	histidine ammonia-lyase	hutH	4292.13	-0.019079	0.119954	-0.159053	0.873627	0.931136
TDE_RS02855	TDE0589	acetyl-CoA carboxylase carboxyltransferase subunit alpha		610.235	0.895391	0.281426	3.18163	0.00146451	0.0106748
TDE_RS02860	TDE0590	acetyl-CoA carboxylase, carboxyltransferase subunit beta	accD	461	0.672728	0.266948	2.52007	0.0117332	0.0512557
TDE_RS02865	TDE0591	acetyl-CoA carboxylase biotin carboxylase subunit		1447.85	0.583782	0.198546	2.94029	0.00327904	0.0200403
TDE_RS02870	TDE0592	acetyl-CoA carboxylase biotin carboxyl carrier protein	accB	861.188	0.692011	0.161078	4.29613	1.74e-05	0.000311598
TDE_RS02875	TDE0593	leucine-rich repeat domain-containing protein		413.282	0.429893	0.245375	1.75198	0.0797773	0.201934
TDE_RS02880	TDE0594	cysteine protease		215.833	-0.148942	0.220187	-0.676436	0.498764	0.659127
TDE_RS13340	TDE0595	hypothetical protein		30.2154	-0.366415	0.414167	-0.884704	0.376316	0.557112
TDE_RS02885	TDE0596	virulence RhuM family protein		528.797	-0.335758	0.207156	-1.6208	0.105062	0.242878
TDE_RS02890	TDE0597	trans-2-enoyl-CoA reductase family protein		1325.75	0.557236	0.252811	2.20416	0.027513	0.0935152
TDE_RS02895	TDE0598	3-oxoacyl-[acyl-carrier-protein] reductase	fabG	728.784	0.68576	0.232014	2.95568	0.00311982	0.0193896
TDE_RS02900	TDE0599	type II toxin-antitoxin system VapC family toxin		104.449	-0.0938705	0.270275	-0.347315	0.728355	0.835514
TDE_RS02905	TDE0600	hypothetical protein		90.3038	0.199446	0.198372	1.00541	0.314697	0.497507
TDE_RS02910	TDE0601	ACP S-malonyltransferase		1023.36	0.207559	0.140136	1.48112	0.138574	0.290351
TDE_RS02915	TDE0602	beta-ketoacyl-ACP synthase III		1008.27	0.168322	0.117556	1.43184	0.152189	0.310877
TDE_RS02920	TDE0603	sugar phosphate nucleotidyltransferase		5807.23	0.0284274	0.182375	0.155873	0.876133	0.932869
TDE_RS02925	TDE0604	TIGR02757 family protein		1210.1	-0.38883	0.137797	-2.82177	0.00477599	0.0262578
TDE_RS02930	TDE0605	hypothetical protein		1825.45	0.366434	0.170539	2.14867	0.0316602	0.103247
TDE_RS02935	TDE0606	ParB/RepB/Spo0J family partition protein		3153.23	0.115911	0.162636	0.712698	0.476032	0.643602
TDE_RS02940	TDE0607	ParA family protein		3369.96	0.0397398	0.193489	0.205385	0.837271	0.912066
TDE_RS02945	TDE0608	winged helix-turn-helix domain-containing protein		15.6173	-0.0732219	0.342819	-0.213587	0.830869	0.908939
TDE_RS02950	TDE0609	sulfite exporter TauE/SafE family protein		373.372	0.0244721	0.190945	0.128163	0.89802	0.94542
TDE_RS02955	TDE0610	3-hydroxyacyl-CoA dehydrogenase family protein		1809.75	0.766608	0.25336	3.02577	0.00248005	0.0162785
TDE_RS02960	TDE0613	hypothetical protein		2.25538	-0.409697	0.985523	-0.415715	0.677619	0.804574
TDE_RS02965	TDE0614	precorrin-4 C(11)-methyltransferase	cobM	257.654	0.317065	0.155631	2.0373	0.0416204	0.127184
TDE_RS02970	TDE0615	cobalt-precorrin 5A hydrolase	cbiG	249.584	-0.243373	0.163209	-1.49117	0.135917	0.286933
TDE_RS02975	TDE0619	methyl-accepting chemotaxis protein		3438.16	-2.25655	0.227255	-9.9296	3.09e-23	1.14e-20
TDE_RS02980	TDE0620	hypothetical protein		521.294	-0.35581	0.143749	-2.47522	0.0133153	0.0558163
TDE_RS02985	TDE0621	MATE family efflux transporter		703.296	-0.198253	0.153896	-1.28823	0.197665	0.371507
TDE_RS02990	TDE0622	radical SAM protein		2493.81	0.631809	0.235676	2.68084	0.00734374	0.03606
TDE_RS02995	TDE0623	precorrin-3B C(17)-methyltransferase	cobJ	2396.7	0.156246	0.247746	0.630669	0.528257	0.687189
TDE_RS03000	TDE0624	precorrin-6A reductase	cobK	790.868	-0.396972	0.203488	-1.95084	0.0510761	0.148832
TDE_RS03005	TDE0625	ABC transporter ATP-binding protein		608.767	-0.632255	0.1618	-3.90764	9.32e-05	0.00118135
TDE_RS03010	TDE0626	carbohydrate-binding domain-containing protein		18971.1	1.3342	0.331587	4.02368	5.73e-05	0.000771851
TDE_RS03015	TDE0627	nucleotide exchange factor GrpE		6936.37	0.693487	0.280303	2.47406	0.0133587	0.0558895
TDE_RS03020	TDE0628	molecular chaperone DnaK	dnaK	20123.3	0.658053	0.304373	2.162	0.0306183	0.100486
TDE_RS03025	TDE0629	molecular chaperone DnaJ	dnaJ	1668.22	0.582465	0.462096	1.26048	0.207495	0.382194
TDE_RS03030	TDE0630	PP2C family protein-serine/threonine phosphatase		4054.79	-0.26894	0.125635	-2.14066	0.0323019	0.104637
TDE_RS03035	TDE0631	PP2C family protein-serine/threonine phosphatase		4261.49	-0.480493	0.172338	-2.78809	0.00530199	0.0282573
TDE_RS03040	TDE0632	STAS domain-containing protein		587.745	0.358797	0.25973	1.38142	0.167148	0.332652
TDE_RS03045	TDE0633	M15 family metallopeptidase		221.532	0.186425	0.305259	0.61071	0.541392	0.698246
TDE_RS03050	TDE0634	cation diffusion facilitator family transporter		778.357	0.141713	0.112389	1.26091	0.20734	0.382194
TDE_RS03055	TDE0635	phosphodiester glycosidase family protein		106.182	-0.328255	0.248774	-1.31949	0.187005	0.358116
TDE_RS03060	TDE0636	ABC transporter ATP-binding protein		261.067	-0.0862776	0.247125	-0.349125	0.726995	0.834698
TDE_RS03065	TDE0637	ABC transporter ATP-binding protein		349.081	-0.0393186	0.187151	-0.210091	0.833597	0.909982
TDE_RS03070	TDE0638	ABC transporter permease		357.727	-0.336428	0.178198	-1.88795	0.0590332	0.162975
TDE_RS03075	TDE0639	ABC transporter permease		592.491	-0.013805	0.110847	-0.124542	0.900886	0.946917
TDE_RS03080	TDE0640	methyl-accepting chemotaxis protein		564.584	0.747154	0.370319	2.01759	0.0436337	0.131927
TDE_RS03085	TDE0641	UDP-N-acetylglucosamine 1-carboxyvinyltransferase	murA	1132.58	0.129393	0.166715	0.776135	0.437669	0.613893
TDE_RS03090	TDE0642	hypothetical protein		599.105	-0.228115	0.172311	-1.32386	0.18555	0.356913
TDE_RS03095	TDE0643	aminoacyl-tRNA hydrolase	pth	493.661	0.0940193	0.112918	0.832635	0.40505	0.583432
TDE_RS03100	TDE0644	LPS export ABC transporter ATP-binding protein	lptB	732.902	-0.00424881	0.117152	-0.0362676	0.971069	0.983685
TDE_RS03105	TDE0645	LptA/OstA family protein		623.48	0.210671	0.110769	1.90189	0.0571852	0.159932
TDE_RS03110	TDE0646	hypothetical protein		569.768	0.233229	0.12404	1.88028	0.0600695	0.165103
TDE_RS03115	TDE0647	protein-glutamate O-methyltransferase CheR		1556.05	-0.410463	0.145259	-2.82573	0.00471735	0.0261589
TDE_RS03120	TDE0648	chemotaxis response regulator protein-glutamate methylesterase		2333.26	0.150378	0.149516	1.00576	0.31453	0.497507
TDE_RS03125	TDE0649	hypothetical protein		618.723	0.370499	0.174637	2.12154	0.033876	0.108648
TDE_RS03135	TDE0650	PTS sugar transporter subunit IIC		1826.37	0.298512	0.214769	1.38992	0.164553	0.330236
TDE_RS03140	TDE0651	uncharacterized gene		9706.87	-0.214774	0.106598	-2.01481	0.043925	0.132496
TDE_RS03145	TDE0652	DUF5058 family protein		1383.51	-0.417293	0.167629	-2.48939	0.0127963	0.054592
TDE_RS03150	TDE0653	hypothetical protein		1333.75	-0.813914	0.154901	-5.2544	1.49e-07	5.03e-06
TDE_RS03155	TDE0654	M20 family metallopeptidase		2205.72	-0.898049	0.136975	-6.55628	5.52e-11	4.06e-09
TDE_RS03160	TDE0655	response regulator transcription factor		214.474	-0.216615	0.17679	-1.22527	0.220474	0.399211
TDE_RS03165	TDE0656	sensor histidine kinase		115.776	-0.566463	0.193571	-2.92638	0.00342933	0.0205202
TDE_RS03170	TDE0657	ABC transporter ATP-binding protein		76.5916	-0.24339	0.210916	-1.15397	0.248514	0.429145
TDE_RS03175	TDE0658	FtsX-like permease family protein		113.513	-0.203131	0.204489	-0.993361	0.320534	0.500606
TDE_RS03180	TDE0659	ClbS/DfsB family four-helix bundle protein		209.775	0.228861	0.221464	1.0334	0.301417	0.485344
TDE_RS03185	TDE0660	YafY family protein		809.157	-0.174494	0.227583	-0.766729	0.443243	0.618472
TDE_RS03190	TDE0661	hypothetical protein		587.948	0.537463	0.225756	2.38072	0.0172788	0.0668545
TDE_RS03195	TDE0662	Txe/YoeB family addiction module toxin		99.654	0.590823	0.229072	2.5792	0.00990286	0.0451774
TDE_RS03200	TDE0663	type II toxin-antitoxin system RelB/DinJ family antitoxin		434.66	0.651449	0.219055	2.97391	0.00294032	0.0184523
TDE_RS03205	TDE0664	OmpA family protein		1658.25	-0.347793	0.161732	-2.15043	0.0315209	0.102923
TDE_RS03210	TDE0665	pyruvate:ferredoxin (flavodoxin) oxidoreductase	nifJ	60295	-0.546994	0.116627	-4.69013	2.73e-06	6.45e-05
TDE_RS03215	TDE0666	Fe-S cluster assembly ATPase SufC	sufC	1820.58	0.238664	0.257289	0.927611	0.353609	0.533228
TDE_RS03220	TDE0667	Fe-S cluster assembly protein SufB	sufB	2374.38	0.194577	0.24789	0.784932	0.432493	0.608756
TDE_RS03225	TDE0668	Fe-S cluster assembly protein SufD	sufD	2109.21	0.203073	0.145467	1.39601	0.162711	0.327075
TDE_RS03230	TDE0669	Rpn family recombination-promoting nuclease/putative transposase		2640.79	0.811792	0.431808	1.87998	0.0601106	0.165103
TDE_RS03235	TDE0670	endopeptidase La	lon	2122.64	-0.0593643	0.319414	-0.185854	0.852559	0.920921
TDE_RS03245	TDE0671	type II toxin-antitoxin system VapC family toxin		534.43	-0.0555474	0.205182	-0.270723	0.786604	0.877681
TDE_RS03250	TDE0672	hypothetical protein		309.818	-0.657201	0.193645	-3.39385	0.000689182	0.00578101
TDE_RS03255	TDE0673	DMT family transporter		380.389	-0.192106	0.184199	-1.04293	0.296981	0.480656
TDE_RS03260	TDE0674	protein-ADP-ribose hydrolase		85.3405	0.898584	0.2497	3.59865	0.000319872	0.00320245
TDE_RS03265	TDE0675	hypothetical protein		86.9381	0.577109	0.273391	2.11093	0.0347784	0.110749
TDE_RS03270	TDE0676	Rrf2 family transcriptional regulator		97.6265	0.35774	0.201915	1.77174	0.0764381	0.196087
TDE_RS03275	TDE0677	sulfurtransferase-like selenium metabolism protein YedF	yedF	2742.89	-0.00280967	0.195993	-0.0143356	0.988562	0.992807
TDE_RS03280	TDE0678	DUF3343 domain-containing protein		420.841	-0.628929	0.199202	-3.15725	0.00159267	0.0113499
TDE_RS03285	TDE0679	aminotransferase class V-fold PLP-dependent enzyme		2026.61	-0.647662	0.170944	-3.78873	0.000151419	0.00173156
TDE_RS03290	TDE0680	protein translocase subunit SecF	secF	1106.06	-0.340512	0.299003	-1.13883	0.254776	0.436279
TDE_RS03295	TDE0681	protein translocase subunit SecD	secD	3490.57	0.079662	0.255606	0.311659	0.7553	0.856117
TDE_RS03300	TDE0682	preprotein translocase subunit YajC	yajC	1019.52	0.363554	0.283999	1.28012	0.200501	0.374582
TDE_RS03305	TDE0684	single-stranded DNA-binding protein		3391.81	5.86242	1.01182	5.79395	6.88e-09	3.76e-07
TDE_RS03310	TDE0685	SDR family NAD(P)-dependent oxidoreductase		613.404	0.73379	0.248505	2.95281	0.00314893	0.0194765
TDE_RS03315	TDE0686	phosphoribosylaminoimidazolesuccinocarboxamide synthase		1968.4	-0.127205	0.184586	-0.68914	0.490735	0.655247
TDE_RS03320	TDE0687	5-(carboxyamino)imidazole ribonucleotide mutase		380.942	-0.545586	0.188201	-2.89896	0.00374409	0.0216484
TDE_RS03325	TDE0688	hypothetical protein		1323.61	-0.734279	0.188145	-3.90274	9.51e-05	0.0011996
TDE_RS03330	TDE0689	S-methyl-5-thioribose kinase	mtnK	457.344	-0.548471	0.267671	-2.04905	0.040457	0.124368
TDE_RS03335	TDE0690	tRNA 2-thiouridine(34) synthase MnmA	mnmA	361.094	-0.364215	0.316369	-1.15123	0.249636	0.430217
TDE_RS03340	TDE0691	ABC transporter ATP-binding protein		1983.51	0.0901905	0.17035	0.529443	0.596498	0.74324
TDE_RS03345	TDE0693	bifunctional hydroxymethylpyrimidine kinase/phosphomethylpyrimidine kinase	thiD	2927.16	0.169788	0.101623	1.67077	0.0947677	0.225358
TDE_RS03350	TDE0694	ATP-binding cassette domain-containing protein		214.669	-0.173924	0.173225	-1.00403	0.315362	0.498114
TDE_RS03355	TDE0695	ABC transporter permease		145.579	-0.276247	0.165866	-1.66548	0.0958171	0.226181
TDE_RS03360	TDE0696	ABC transporter permease		161.997	-0.610549	0.223257	-2.73474	0.006243	0.0320485
TDE_RS03370	TDE0698	PIN domain-containing protein		795.214	0.00708088	0.178376	0.0396963	0.968335	0.983347
TDE_RS03375	TDE0699	hypothetical protein		724.699	0.121753	0.223774	0.54409	0.58638	0.735978
TDE_RS03380	TDE0700	hypothetical protein		715.356	-0.00218425	0.212106	-0.0102979	0.991784	0.993998
TDE_RS03385	TDE0701	ABC transporter permease		226.677	-0.452201	0.19921	-2.26998	0.0232089	0.0829397
TDE_RS03390	TDE0702	ABC transporter ATP-binding protein		517.229	-0.0710332	0.18802	-0.377795	0.705583	0.819555
TDE_RS03395	TDE0703	AbrB/MazE/SpoVT family DNA-binding domain-containing protein		146.824	0.295907	0.224339	1.31902	0.187163	0.358116
TDE_RS03400	TDE0704	stomatin-like protein		4761.1	0.115495	0.163962	0.7044	0.481184	0.64642
TDE_RS03405	TDE0705	paraslipin		7051.73	0.315607	0.181025	1.74344	0.0812566	0.204974
TDE_RS03410	TDE0706	DNA adenine methylase		156.231	0.37145	0.313554	1.18465	0.236158	0.41681
TDE_RS03415	TDE0707	MFS transporter		2016.71	-0.304813	0.123044	-2.47726	0.0132394	0.0558163
TDE_RS03420	TDE0708	nitroreductase family protein		2030.63	0.270212	0.223973	1.20645	0.227645	0.40789
TDE_RS03425	TDE0709	peptide-methionine (R)-S-oxide reductase MsrB	msrB	1570.13	0.235495	0.179622	1.31106	0.189837	0.361816
TDE_RS03435	TDE0711	threonine/serine exporter family protein		238.644	0.361244	0.180863	1.99734	0.0457888	0.136751
TDE_RS03440	TDE0712	threonine/serine exporter family protein		450.885	0.419887	0.171563	2.44742	0.0143882	0.0586547
TDE_RS03445	TDE0713	antiterminator LoaP	loaP	745.228	-0.0487201	0.196435	-0.248021	0.804118	0.890273
TDE_RS03450	TDE0714	nucleoside-diphosphate sugar epimerase/dehydratase		2673.51	-0.0534558	0.170279	-0.313931	0.753574	0.854914
TDE_RS03455	TDE0715	S41 family peptidase		937.964	-0.591933	0.159742	-3.70555	0.000210932	0.00225199
TDE_RS03460	TDE0716	CPBP family intramembrane metalloprotease		776.286	0.14518	0.296711	0.489297	0.624631	0.767149
TDE_RS03465	TDE0717	hypothetical protein		761.222	0.271469	0.28705	0.945721	0.344291	0.524488
TDE_RS03480	TDE0718	hypothetical protein		2140.3	-0.493692	0.31735	-1.55567	0.119787	0.26662
TDE_RS03485	TDE0719	peptidase domain-containing ABC transporter		8876.32	-0.367904	0.304116	-1.20975	0.226375	0.406749
TDE_RS03490	TDE0720	HlyD family efflux transporter periplasmic adaptor subunit		1391.06	-0.249816	0.336374	-0.742673	0.45768	0.630412
TDE_RS03495	TDE0721	hypothetical protein		460.377	0.224475	0.297463	0.754631	0.45047	0.623821
TDE_RS03505	TDE0722	S41 family peptidase		6169.86	-0.358112	0.349189	-1.02555	0.305102	0.489114
TDE_RS03515	TDE0723	S41 family peptidase		1126.72	0.0839415	0.262194	0.32015	0.748854	0.851437
TDE_RS03520	TDE0724	S41 family peptidase		116.657	-0.330337	0.172783	-1.91186	0.0558938	0.157175
TDE_RS03525	TDE0725	DegT/DnrJ/EryC1/StrS aminotransferase family protein		1730.09	-0.071827	0.162683	-0.441515	0.65884	0.790301
TDE_RS03530	TDE0726	molybdopterin-dependent oxidoreductase		2085	-0.368296	0.125775	-2.92821	0.00340918	0.0204949
TDE_RS03535	TDE0727	2Fe-2S iron-sulfur cluster-binding protein		234.568	-0.2875	0.165582	-1.7363	0.0825117	0.206923
TDE_RS03540	TDE0728	FAD binding domain-containing protein		425.209	-0.164251	0.150453	-1.09171	0.274962	0.459401
TDE_RS03545	TDE0729	DNA polymerase III subunit delta	holA	1358.57	0.237826	0.113127	2.10229	0.0355281	0.112717
TDE_RS03550	TDE0730	hypothetical protein		1964.77	-0.152118	0.185119	-0.821729	0.411231	0.590127
TDE_RS03555	TDE0731	hypothetical protein		13134.5	0.815212	0.285992	2.85047	0.00436547	0.0247409
TDE_RS03560	TDE0732	hypothetical protein		6307.37	0.497313	0.218229	2.27886	0.0226753	0.0817658
TDE_RS03565	TDE0733	hypothetical protein		3417.99	0.0409646	0.252036	0.162535	0.870885	0.93037
TDE_RS03575	TDE0735	type II toxin-antitoxin system RelE/ParE family toxin		515.86	0.528752	0.228025	2.31883	0.0204041	0.0754306
TDE_RS03580	TDE0736	ribbon-helix-helix domain-containing protein		659.286	0.524008	0.303766	1.72504	0.0845208	0.210398
TDE_RS03585	TDE0737	Txe/YoeB family addiction module toxin		317.36	0.247336	0.23458	1.05438	0.291711	0.477033
TDE_RS03590	TDE0738	type II toxin-antitoxin system RelB/DinJ family antitoxin		349.48	0.213922	0.215327	0.993473	0.32048	0.500606
TDE_RS03595	TDE0741	leucine-rich repeat domain-containing protein		446.543	1.17416	0.355875	3.29937	0.000969021	0.00774314
TDE_RS03600	TDE0743	thioredoxin-disulfide reductase	trxB	13652.5	0.357683	0.144434	2.47644	0.0132702	0.0558163
TDE_RS03605	TDE0744	thioredoxin family protein		3869.59	0.373611	0.161411	2.31466	0.0206314	0.0761616
TDE_RS03610	TDE0745	glycine/betaine reductase A		54519.5	-1.1237	0.408694	-2.74948	0.00596905	0.0310898
TDE_RS03615	TDE0746	ABC transporter ATP-binding protein		241.473	-0.745708	0.234122	-3.18512	0.00144692	0.0105765
TDE_RS03620	TDE0747	iron ABC transporter permease		335.56	-0.758639	0.219047	-3.46337	0.000533457	0.00473305
TDE_RS03625	TDE0748	ABC transporter substrate-binding protein		1576.22	-0.416883	0.252509	-1.65096	0.098746	0.230965
TDE_RS03630	TDE0749	cobaltochelatase subunit CobN	cobN	156.799	0.435462	0.469182	0.928131	0.35334	0.533228
TDE_RS03635	TDE0750	magnesium chelatase subunit D family protein		153.235	0.335587	0.38077	0.881339	0.378134	0.558861
TDE_RS03640	TDE0751	AAA family ATPase		297.777	0.573765	0.305044	1.88093	0.0599819	0.165103
TDE_RS03645	TDE0752	serine protease		3052.64	-0.084447	0.127305	-0.663342	0.507112	0.668442
TDE_RS03650	TDE0753	hypothetical protein		1440.38	-0.341572	0.191036	-1.788	0.0737764	0.191358
TDE_RS03655	TDE0754	hypothetical protein		1250.69	-0.298709	0.206852	-1.44407	0.14872	0.30637
TDE_RS03660	TDE0755	Na+/H+ antiporter NhaC family protein		442.859	-0.189202	0.382345	-0.494844	0.62071	0.763061
TDE_RS03665	TDE0756	ABC transporter ATP-binding protein		129.072	0.355614	0.397751	0.89406	0.37129	0.551894
TDE_RS03670	TDE0757	iron ABC transporter permease		337.21	0.241421	0.373858	0.645757	0.518437	0.679887
TDE_RS03675	TDE0758	ABC transporter substrate-binding protein		2579.53	1.07889	0.29329	3.67859	0.000234524	0.00248325
TDE_RS03680	TDE0760	dentilisin complex subunit PrcB	prcB	2053.8	-0.42878	0.164219	-2.61102	0.00902728	0.0423854
TDE_RS03685	TDE0761	dentilisin complex subunit PrcA	prcA	26591.6	-1.05141	0.225661	-4.65925	3.17e-06	7.36e-05
TDE_RS03690	TDE0762	dentilisin complex serine proteinase subunit PrtP	prtP	29300.6	-1.13001	0.246129	-4.59112	4.41e-06	9.78e-05
TDE_RS03695	TDE0764	hypothetical protein		695.432	-0.0350026	0.1965	-0.17813	0.858621	0.923978
TDE_RS03700	TDE0765	elongation factor Tu	tuf	15922.9	0.434191	0.179121	2.42402	0.0153499	0.0614236
TDE_RS03705	TDE0766	30S ribosomal protein S10	rpsJ	984.24	-0.180933	0.20933	-0.864343	0.3874	0.566674
TDE_RS03710	TDE0767	50S ribosomal protein L3	rplC	2870.55	-0.29973	0.216656	-1.38344	0.166531	0.332004
TDE_RS03715	TDE0768	50S ribosomal protein L4	rplD	1728.93	-0.472389	0.230249	-2.05164	0.0402043	0.123911
TDE_RS03720	TDE0769	50S ribosomal protein L23		714.307	-0.218572	0.239071	-0.914254	0.360583	0.540035
TDE_RS03725	TDE0770	50S ribosomal protein L2	rplB	3472.61	0.0330185	0.245088	0.134721	0.892832	0.94232
TDE_RS03730	TDE0771	30S ribosomal protein S19	rpsS	898.956	-0.111496	0.240954	-0.462727	0.64356	0.782182
TDE_RS03735	TDE0772	50S ribosomal protein L22	rplV	921.227	-0.0682243	0.246435	-0.276845	0.781899	0.874978
TDE_RS03740	TDE0773	30S ribosomal protein S3	rpsC	1996.03	0.0416489	0.239661	0.173783	0.862036	0.926104
TDE_RS03745	TDE0774	50S ribosomal protein L16	rplP	1471.18	0.146825	0.245915	0.597057	0.550469	0.704305
TDE_RS03750	TDE0775	50S ribosomal protein L29	rpmC	518.587	0.234724	0.256313	0.91577	0.359788	0.539158
TDE_RS03755	TDE0776	30S ribosomal protein S17	rpsQ	744.028	0.236602	0.247872	0.954534	0.339813	0.519513
TDE_RS03760	TDE0777	50S ribosomal protein L14	rplN	947.347	0.336697	0.242036	1.3911	0.164194	0.329797
TDE_RS03765	TDE0778	50S ribosomal protein L24	rplX	662.1	0.203351	0.234197	0.868292	0.385234	0.565081
TDE_RS03770	TDE0779	50S ribosomal protein L5	rplE	1564.26	0.346161	0.231389	1.49601	0.134651	0.286397
TDE_RS03775	TDE0780	type Z 30S ribosomal protein S14		508.298	0.495181	0.255484	1.93821	0.052598	0.151288
TDE_RS03780	TDE0781	30S ribosomal protein S8	rpsH	1261.79	0.268405	0.252992	1.06093	0.288724	0.474499
TDE_RS03785	TDE0782	50S ribosomal protein L6	rplF	1855.11	0.411639	0.246847	1.66759	0.095398	0.225962
TDE_RS03790	TDE0783	50S ribosomal protein L18	rplR	1036.6	0.535062	0.236501	2.26241	0.0236723	0.0841626
TDE_RS03795	TDE0784	30S ribosomal protein S5	rpsE	1638.01	0.472168	0.248704	1.89852	0.057628	0.160661
TDE_RS03800	TDE0785	50S ribosomal protein L30	rpmD	193.79	0.347658	0.293488	1.18457	0.236187	0.41681
TDE_RS03805	TDE0786	50S ribosomal protein L15	rplO	876.861	0.412342	0.259829	1.58698	0.112518	0.255074
TDE_RS03810	TDE0787	preprotein translocase subunit SecY	secY	3457.6	0.0850862	0.255484	0.333039	0.739105	0.844456
TDE_RS03815	TDE0788	50S ribosomal protein L36	rpmJ	117.412	0.400364	0.227574	1.75927	0.0785318	0.20026
TDE_RS03820	TDE0789	30S ribosomal protein S13	rpsM	2034.75	0.321453	0.186376	1.72476	0.0845708	0.210398
TDE_RS03825	TDE0790	30S ribosomal protein S11	rpsK	1813.22	0.236452	0.200557	1.17897	0.238409	0.418978
TDE_RS03830	TDE0791	DNA-directed RNA polymerase subunit alpha		3136.19	0.0103292	0.20938	0.0493321	0.960655	0.978529
TDE_RS03835	TDE0792	50S ribosomal protein L17	rplQ	2000.01	0.307634	0.26252	1.17185	0.241258	0.420199
TDE_RS03840	TDE0793	hypothetical protein		197.476	0.0717753	0.288243	0.24901	0.803353	0.889862
TDE_RS03845	TDE0794	TIGR02328 family protein		101.131	-0.355233	0.204188	-1.73974	0.0819047	0.206003
TDE_RS03850	TDE0795	YbgA family protein		86.3297	-0.578126	0.210042	-2.75243	0.00591556	0.0309365
TDE_RS03855	TDE0796	PHP domain-containing protein		1046.25	-0.0891739	0.12875	-0.69261	0.488554	0.653692
TDE_RS03860	TDE0797	acylphosphatase		346.784	-0.13557	0.146646	-0.924469	0.355242	0.534525
TDE_RS03865	TDE0798	MFS transporter		2170.79	-0.0974207	0.157873	-0.617083	0.53718	0.694926
TDE_RS03870	TDE0799	glycerophosphodiester phosphodiesterase family protein		627.374	-0.10146	0.164425	-0.617057	0.537197	0.694926
TDE_RS03875	TDE0800	GNAT family N-acetyltransferase		91.828	-0.0123682	0.275968	-0.0448175	0.964253	0.981029
TDE_RS03880	TDE0801	Rrf2 family transcriptional regulator		552.916	0.297596	0.204038	1.45853	0.144694	0.299757
TDE_RS03885	TDE0802	NAD(P)H-binding protein		28.5818	-1.98054	0.349413	-5.66821	1.44e-08	6.75e-07
TDE_RS03890	TDE0803	hypothetical protein		3653.1	-0.334825	0.1719	-1.94778	0.0514408	0.149529
TDE_RS03895	TDE0804	RNA-splicing ligase RtcB		987.549	0.0762014	0.237312	0.321102	0.748133	0.850993
TDE_RS03900	TDE0806	PH domain-containing protein		372.975	0.251338	0.137289	1.83072	0.0671419	0.178652
TDE_RS03905	TDE0807	hypothetical protein		12.6919	0.32605	0.474038	0.687814	0.49157	0.655303
TDE_RS03910	TDE0808	GNAT family N-acetyltransferase		65.2283	-0.659725	0.21311	-3.0957	0.00196351	0.0137286
TDE_RS03915	TDE0809	immunity 26/phosphotriesterase HocA family protein		360.843	-0.71955	0.162571	-4.42606	9.6e-06	0.000197544
TDE_RS13145	TDE0810	hypothetical protein		40.5276	-0.750241	0.238902	-3.14037	0.00168732	0.0119271
TDE_RS03920	TDE0811	MATE family efflux transporter		703.865	-0.540731	0.143028	-3.7806	0.000156451	0.00176556
TDE_RS03925	TDE0812	ABC transporter ATP-binding protein		71.0086	-0.649437	0.426678	-1.52208	0.127989	0.278472
TDE_RS03930	TDE0813	ABC transporter ATP-binding protein		66.3082	-0.0232346	0.402876	-0.057672	0.95401	0.976011
TDE_RS03935	TDE0814	winged helix-turn-helix transcriptional regulator		16.2676	0.842381	0.514494	1.6373	0.101568	0.236502
TDE_RS03940	TDE0815	AbgT family transporter		467.965	0.993877	0.673951	1.4747	0.140292	0.292285
TDE_RS03945	TDE0816	M20 family metallopeptidase		495.115	1.26472	0.666675	1.89706	0.0578206	0.160661
TDE_RS03950	TDE0817	DUF4325 domain-containing protein		316.653	-0.199466	0.159933	-1.24719	0.212328	0.388841
TDE_RS03955	TDE0818	ABC transporter ATP-binding protein		415.527	-0.313082	0.295892	-1.0581	0.290012	0.475749
TDE_RS03960	TDE0819	ABC transporter ATP-binding protein		606.926	-0.340984	0.25701	-1.32673	0.184597	0.356582
TDE_RS03965	TDE0820	TetR/AcrR family transcriptional regulator		525.161	-0.507645	0.338408	-1.5001	0.13359	0.28545
TDE_RS03970	TDE0823	3-hydroxyacyl-ACP dehydratase FabZ	fabZ	1824.29	0.671905	0.163344	4.11345	3.9e-05	0.000576403
TDE_RS03975	TDE0824	CAP domain-containing protein		5648.87	0.969087	0.269581	3.59479	0.000324652	0.0032128
TDE_RS03980	TDE0825	UDP-N-acetylmuramoyl-L-alanyl-D-glutamate--2,6-diaminopimelate ligase		2217.31	0.349619	0.143404	2.43799	0.014769	0.0595621
TDE_RS03985	TDE0826	YegP family protein		550.119	0.840993	0.226921	3.70611	0.000210466	0.00225199
TDE_RS03990	TDE0828	tRNA uridine-5-carboxymethylaminomethyl(34) synthesis enzyme MnmG	mnmG	2794.8	-0.138495	0.0949273	-1.45896	0.144575	0.299752
TDE_RS03995	TDE0829	M18 family aminopeptidase		7904.43	0.30539	0.146322	2.08711	0.0368781	0.116569
TDE_RS04000	TDE0830	uncharacterized gene		520.198	0.373949	0.363185	1.02964	0.30318	0.486639
TDE_RS04005	TDE0831	uncharacterized gene		1.37598	0.221897	1.06303	0.20874	0.834651	0.909982
TDE_RS04010	TDE0832	hypothetical protein		271.785	0.741134	0.301773	2.45593	0.0140521	0.0576652
TDE_RS04015	TDE0833	SUMF1/EgtB/PvdO family nonheme iron enzyme		1270.78	0.949499	0.274431	3.45988	0.000540406	0.00477823
TDE_RS04020	TDE0834	electron transport complex subunit RsxA		1513.82	-0.147598	0.123015	-1.19984	0.230203	0.409621
TDE_RS04025	TDE0835	electron transport complex subunit E		1938.49	-0.297138	0.115993	-2.5617	0.0104163	0.0467319
TDE_RS04030	TDE0836	FMN-binding protein		3114.02	-0.26799	0.150153	-1.78478	0.0742974	0.192128
TDE_RS04035	TDE0837	RnfABCDGE type electron transport complex subunit D		4540.8	-0.348026	0.114958	-3.02741	0.00246658	0.0162785
TDE_RS04040	TDE0838	electron transport complex subunit RsxC	rsxC	9613.58	0.125495	0.106439	1.17902	0.238388	0.418978
TDE_RS04045	TDE0839	rhodanese-like domain-containing protein		922.634	0.249742	0.137612	1.81483	0.0695506	0.183372
TDE_RS04050	TDE0840	pallilysin-related adhesin		2427.53	-0.0920408	0.22092	-0.416626	0.676952	0.804154
TDE_RS04055	TDE0841	vWA domain-containing protein		4303.33	0.370188	0.287907	1.28579	0.198515	0.372352
TDE_RS04060	TDE0842	cytoplasmic filament protein CfpA	cfpA	135806	-0.00751327	0.226671	-0.0331461	0.973558	0.985126
TDE_RS04065	TDE0843	hypothetical protein		8363.89	0.0746688	0.208023	0.358946	0.719636	0.828837
TDE_RS04070	TDE0844	PEP-utilizing enzyme		16823.3	0.085649	0.218774	0.391496	0.695431	0.813084
TDE_RS04080	TDE0845	TIGR00266 family protein		1633.95	0.451987	0.273841	1.65055	0.0988311	0.230965
TDE_RS04085	TDE0846	DUF4954 family protein		1774.46	0.256342	0.256498	0.999392	0.317605	0.498894
TDE_RS04090	TDE0847	YkgJ family cysteine cluster protein		212.748	0.296734	0.241795	1.22721	0.219743	0.398927
TDE_RS04095	TDE0849	queuosine precursor transporter		112.474	-0.420233	0.360067	-1.1671	0.243172	0.422187
TDE_RS04100	TDE0850	methyl-accepting chemotaxis protein		4247.31	0.442178	0.444775	0.994162	0.320144	0.500606
TDE_RS04110	TDE0852	50S ribosomal protein L13	rplM	5269.39	-0.446556	0.0927809	-4.81302	1.49e-06	3.88e-05
TDE_RS04115	TDE0853	30S ribosomal protein S9	rpsI	4364.26	-0.385789	0.0954199	-4.04306	5.28e-05	0.000737749
TDE_RS04120	TDE0854	recombination regulator RecX	recX	3322.27	-0.147298	0.117695	-1.25152	0.210745	0.38649
TDE_RS04125	TDE0855	response regulator		2201.96	0.11498	0.149853	0.767286	0.442912	0.618346
TDE_RS04130	TDE0856	class II aldolase/adducin family protein		2066.57	-0.572107	0.1372	-4.16988	3.05e-05	0.000496287
TDE_RS04135	TDE0857	lipoprotein		840.091	-0.772968	0.179904	-4.29655	1.73e-05	0.000311598
TDE_RS04140	TDE0858	hypothetical protein		230.987	-0.520441	0.240551	-2.16354	0.0304997	0.100353
TDE_RS04145	TDE0859	alpha-hydroxy-acid oxidizing protein		167.274	-0.415885	0.307663	-1.35175	0.176454	0.346233
TDE_RS04150	TDE0860	16S rRNA pseudouridine(516) synthase		106.376	-0.554654	0.295733	-1.87552	0.0607206	0.165678
TDE_RS04155	TDE0861	tyrosine--tRNA ligase	tyrS	1741.88	-0.177994	0.148739	-1.19669	0.231429	0.410671
TDE_RS04160	TDE0862	Rpn family recombination-promoting nuclease/putative transposase		2199.48	0.403666	0.386773	1.04368	0.296635	0.480632
TDE_RS04175	TDE0863	MgtC/SapB family protein		1066.84	0.0449593	0.181694	0.247446	0.804563	0.890383
TDE_RS04180	TDE0864	phosphoglucomutase		1275.83	-0.081804	0.208405	-0.392524	0.694671	0.812819
TDE_RS04185	TDE0865	PUR family DNA/RNA-binding protein		135.654	0.152367	0.20931	0.727949	0.466645	0.637522
TDE_RS04190	TDE0866	hypothetical protein		1389.73	-0.393371	0.144702	-2.7185	0.00655796	0.0330208
TDE_RS04195	TDE0867	hypothetical protein		1803.89	-0.233086	0.0926088	-2.51689	0.0118396	0.0514582
TDE_RS04200	TDE0868	NADH:flavin oxidoreductase		2207.33	0.155298	0.0967795	1.60466	0.108568	0.249639
TDE_RS04205	TDE0869	YibE/F family protein		1838.38	0.641692	0.252753	2.53881	0.0111229	0.0490895
TDE_RS04210	TDE0870	5'-nucleotidase C-terminal domain-containing protein		20472.9	0.230066	0.439685	0.523252	0.600799	0.747874
TDE_RS04215	TDE0872	recombinase RecA	recA	7114	0.486218	0.124099	3.918	8.93e-05	0.00113729
TDE_RS04220	TDE0873	segregation/condensation protein A		1687.66	-0.0167185	0.113871	-0.14682	0.883274	0.937182
TDE_RS04225	TDE0874	SMC-Scp complex subunit ScpB	scpB	921.529	-0.0135209	0.111671	-0.121077	0.90363	0.948222
TDE_RS04230	TDE0875	pseudouridine synthase		329.939	-0.244981	0.199176	-1.22997	0.218707	0.398496
TDE_RS04235	TDE0876	helix-turn-helix transcriptional regulator		2.71896	-0.795687	0.788489	-1.00913	0.312913	0.497507
TDE_RS04240	TDE0877	alpha/beta hydrolase		761.719	0.355712	0.129811	2.74023	0.0061397	0.0318497
TDE_RS04245	TDE0878	type II toxin-antitoxin system VapB family antitoxin		1113.24	0.355109	0.218549	1.62485	0.104194	0.241742
TDE_RS13350	TDE0879	hypothetical protein		138.634	0.241497	0.241884	0.998398	0.318086	0.498894
TDE_RS04250	TDE0880	nicotinate-nucleotide--dimethylbenzimidazole phosphoribosyltransferase	cobT	4404.4	0.12789	0.188137	0.679768	0.496652	0.658025
TDE_RS04255	TDE0881	30S ribosomal protein S16	rpsP	958.966	0.102941	0.190612	0.540054	0.58916	0.738747
TDE_RS04260	TDE0882	KH domain-containing protein		1362.4	0.0725573	0.192368	0.37718	0.70604	0.819555
TDE_RS04265	TDE0883	ribosome maturation factor RimM	rimM	1459.58	-0.242457	0.202275	-1.19865	0.230663	0.409873
TDE_RS04270	TDE0884	tRNA (guanosine(37)-N1)-methyltransferase TrmD	trmD	1828.83	-0.0907219	0.242611	-0.373939	0.70845	0.82036
TDE_RS04275	TDE0885	50S ribosomal protein L19	rplS	805.936	0.451445	0.259414	1.74025	0.0818154	0.205979
TDE_RS04280	TDE0886	hypothetical protein		292.586	-0.394862	0.14838	-2.66116	0.00778713	0.0377331
TDE_RS04285	TDE0887	PIN domain nuclease		356.153	-0.357998	0.318037	-1.12565	0.260314	0.442578
TDE_RS04290	TDE0888	DUF6364 family protein		475.64	-0.186743	0.33762	-0.553117	0.580184	0.731412
TDE_RS04295	TDE0889	P13 family porin		3096.91	0.681461	0.28776	2.36816	0.0178767	0.0687545
TDE_RS04300	TDE0890	hypothetical protein		3030.32	-0.0518508	0.128726	-0.402801	0.687095	0.809476
TDE_RS04305	TDE0891	WYL domain-containing protein		379.469	-0.26629	0.227054	-1.17281	0.240873	0.420199
TDE_RS04310	TDE0892	ABC-2 family transporter protein		37.971	-1.73361	0.454577	-3.81369	0.000136907	0.00161587
TDE_RS04315	TDE0893	ATP-binding cassette domain-containing protein		34.0696	-1.3682	0.448618	-3.04981	0.00228986	0.0153433
TDE_RS04320	TDE0894	ABC-2 family transporter protein		27.7533	-0.77637	0.360837	-2.15158	0.0314303	0.102888
TDE_RS04325	TDE0895	AraC family transcriptional regulator		67.5994	-0.094788	0.211677	-0.447796	0.654301	0.788532
TDE_RS04330	TDE0896	ABC transporter ATP-binding protein		16.4216	-0.276751	0.442705	-0.625137	0.531881	0.691177
TDE_RS04335	TDE0897	ABC transporter ATP-binding protein		10.629	-0.0460274	0.499896	-0.092074	0.926639	0.959068
TDE_RS04340	TDE0898	MptD family putative ECF transporter S component		7.56936	0.148058	0.594734	0.248949	0.8034	0.889862
TDE_RS04345	TDE0899	energy-coupling factor transporter transmembrane component T		6.51002	-0.91557	0.565456	-1.61917	0.105411	0.243467
TDE_RS04350	TDE0900	ABC transporter ATP-binding protein		14.3971	-0.621763	0.423416	-1.46844	0.141983	0.295092
TDE_RS04355	TDE0901	HIT family protein		277.065	-0.141385	0.172926	-0.817607	0.413582	0.592839
TDE_RS04360	TDE0902	head GIN domain-containing protein		1314.23	0.0171972	0.123098	0.139703	0.888895	0.94043
TDE_RS04365	TDE0903	UvrD-helicase domain-containing protein		259.713	0.206937	0.243872	0.848547	0.396134	0.576129
TDE_RS04370	TDE0905	energy-coupling factor transporter transmembrane component T		3.75041	-1.04703	0.742084	-1.41094	0.158263	0.321584
TDE_RS04375	TDE0906	energy-coupling factor ABC transporter ATP-binding protein		8.11772	0.414081	0.494135	0.837992	0.402035	0.5809
TDE_RS04380	TDE0907	MptD family putative ECF transporter S component		6.67967	0.121781	0.592449	0.205555	0.837138	0.912066
TDE_RS04385	TDE0908	ABC transporter ATP-binding protein		8.84719	-0.470903	0.442294	-1.06468	0.287019	0.472791
TDE_RS04390	TDE0909	DNA methyltransferase		3094.6	0.0339074	0.247193	0.13717	0.890897	0.942161
TDE_RS04395	TDE0910	AIPR family protein		1733.68	-0.31318	0.208149	-1.50459	0.132429	0.284899
TDE_RS04400	TDE0911	TdeIII family type II restriction endonuclease		1230.92	0.226955	0.170716	1.32943	0.183706	0.355931
TDE_RS04405	TDE0913	hypothetical protein		283.314	-0.0735814	0.128899	-0.570844	0.568106	0.720447
TDE_RS04410	TDE0915	hypothetical protein		1.01982	0.250934	1.2014	0.208869	0.834551	0.909982
TDE_RS04415	TDE0916	ABC transporter ATP-binding protein		13.2771	0.421729	0.403013	1.04644	0.295358	0.479796
TDE_RS04420	TDE0918	hypothetical protein		943.905	-0.302643	0.15367	-1.96943	0.0489033	0.144571
TDE_RS04425	TDE0920	AraC family transcriptional regulator		135.742	-0.501523	0.353352	-1.41933	0.155803	0.317403
TDE_RS04430	TDE0921	ABC transporter ATP-binding protein		36.014	-0.765034	0.430841	-1.77568	0.0757859	0.195192
TDE_RS04435	TDE0922	ABC transporter ATP-binding protein		55.7815	-0.910432	0.546177	-1.66692	0.0955307	0.225962
TDE_RS04440	TDE0923	ABC transporter ATP-binding protein		29.1521	0.0496564	0.383767	0.129392	0.897048	0.945099
TDE_RS04445	TDE0924	ABC transporter ATP-binding protein		26.2388	0.319577	0.47171	0.677485	0.498098	0.658924
TDE_RS04450	TDE0925	peptidase T	pepT	3535.48	0.0657728	0.176122	0.373451	0.708813	0.820412
TDE_RS04455	TDE0926	ABC transporter permease subunit		258.777	-0.671751	0.205631	-3.26678	0.0010878	0.0085583
TDE_RS04460	TDE0927	ABC transporter permease subunit		291.754	-1.53819	0.180299	-8.53134	1.45e-17	2.86e-15
TDE_RS04465	TDE0928	phosphonate ABC transporter ATP-binding protein	phnC	466.88	-1.39581	0.195536	-7.13839	9.44e-13	1.16e-10
TDE_RS04470	TDE0929	ornithine carbamoyltransferase	argF	9754.19	0.0539212	0.170166	0.316875	0.751339	0.853141
TDE_RS04475	TDE0930	YitT family protein		177.986	0.637416	0.248337	2.56674	0.0102659	0.0461788
TDE_RS04480	TDE0931	MATE family efflux transporter		258.48	0.107607	0.260736	0.412705	0.679823	0.805478
TDE_RS04485	TDE0932	CHASE2 domain-containing protein		4076.59	0.0600393	0.121328	0.494851	0.620706	0.763061
TDE_RS04490	TDE0933	acetate kinase		9425.45	0.252029	0.110666	2.27739	0.0227631	0.0817658
TDE_RS04495	TDE0934	co-chaperone GroES		1199.38	0.12902	0.327222	0.394289	0.693368	0.812731
TDE_RS04500	TDE0937	RNA polymerase sigma factor RpoD/SigA		6940.33	0.284882	0.830638	0.342967	0.731623	0.837769
TDE_RS04505	TDE0938	class I SAM-dependent RNA methyltransferase		885.312	-0.15308	0.133135	-1.14981	0.250224	0.430941
TDE_RS04510	TDE0939	TraB/GumN family protein		2779.17	-0.0223845	0.139747	-0.160179	0.87274	0.930995
TDE_RS04515	TDE0940	hypothetical protein		688.143	-0.466294	0.152699	-3.05368	0.00226057	0.0152988
TDE_RS04520	TDE0941	C40 family peptidase		411.625	0.184993	0.189772	0.974815	0.329652	0.510252
TDE_RS04525	TDE0942	AMP-binding protein		12498.8	-0.77475	0.217935	-3.55496	0.000378038	0.00360256
TDE_RS04530	TDE0944	DUF4469 domain-containing protein		482.694	-0.17187	0.202981	-0.846726	0.397148	0.576671
TDE_RS04535	TDE0945	SUMF1/EgtB/PvdO family nonheme iron enzyme		1554.73	0.31773	0.227578	1.39614	0.162673	0.327075
TDE_RS04540	TDE0946	hypothetical protein		272.305	-0.306793	0.252305	-1.21596	0.223999	0.403606
TDE_RS04545	TDE0947	elongation factor G	fusA	12383.3	0.104016	0.177801	0.585014	0.558538	0.711798
TDE_RS04550	TDE0948	Rpn family recombination-promoting nuclease/putative transposase		1796.17	0.154825	0.306657	0.50488	0.613643	0.756905
TDE_RS04555	TDE0949	phosphopyruvate hydratase	eno	14361.5	0.482882	0.18564	2.60117	0.00929077	0.0432281
TDE_RS04565	TDE0951	BMP family ABC transporter substrate-binding protein		2904.49	0.1786	0.17626	1.01328	0.310926	0.495364
TDE_RS04570	TDE0952	ATP-binding cassette domain-containing protein		1285.4	-0.456368	0.210254	-2.17055	0.029965	0.0994839
TDE_RS04575	TDE0953	ABC transporter permease		413.891	-0.168864	0.203548	-0.829603	0.406763	0.585021
TDE_RS04580	TDE0954	ABC transporter permease		176.94	-0.155077	0.300384	-0.516261	0.605672	0.751396
TDE_RS04585	TDE0955	LemA family protein		2464.82	-0.167677	0.163376	-1.02633	0.304738	0.488834
TDE_RS04590	TDE0956	TPM domain-containing protein		1350.6	-0.436875	0.175714	-2.48628	0.0129085	0.0548734
TDE_RS04595	TDE0957	glycerophosphodiester phosphodiesterase		716.087	-0.619621	0.231669	-2.67459	0.00748198	0.0366688
TDE_RS04600	TDE0958	patatin-like phospholipase family protein		1582.95	-0.187548	0.11695	-1.60366	0.108788	0.249922
TDE_RS04605	TDE0959	NusG domain II-containing protein		382.645	-0.226393	0.187923	-1.20471	0.228317	0.407958
TDE_RS04610	TDE0960	N-acetylneuraminate synthase family protein		1549.37	-0.249697	0.131802	-1.89448	0.0581609	0.161433
TDE_RS04615	TDE0961	J domain-containing protein		410.624	-0.234944	0.130205	-1.80442	0.0711656	0.186087
TDE_RS04620	TDE0962	hypothetical protein		684.253	-0.81626	0.154092	-5.29724	1.18e-07	4.03e-06
TDE_RS04625	TDE0963	DNA polymerase IV	dinB	228.652	-0.821054	0.279733	-2.93513	0.00333405	0.0202802
TDE_RS04630	TDE0964	hypothetical protein		349.657	-0.276702	0.364929	-0.758235	0.44831	0.621834
TDE_RS04635	TDE0965	TIGR00282 family metallophosphoesterase		367.239	0.171377	0.241443	0.709803	0.477826	0.644603
TDE_RS04640	TDE0966	TatD family hydrolase		205.887	-0.407428	0.213727	-1.9063	0.0566107	0.158709
TDE_RS04645	TDE0967	hypothetical protein		297.567	-0.132557	0.17912	-0.740046	0.459272	0.632267
TDE_RS04650	TDE0968	elongation factor P	efp	3402.85	-0.0683096	0.151581	-0.450649	0.652243	0.787145
TDE_RS04655	TDE0969	S41 family peptidase		1911.96	-0.151685	0.320965	-0.47259	0.636505	0.776175
TDE_RS04665	TDE0971	arginine--tRNA ligase	argS	2352.63	-0.391571	0.178949	-2.18817	0.0286572	0.0961344
TDE_RS04670	TDE0972	ComF family protein		192.673	0.80338	0.316196	2.54077	0.0110609	0.0489839
TDE_RS04675	TDE0973	DNA repair protein RadC	radC	74.6214	2.33481	0.509492	4.58264	4.59e-06	0.000100974
TDE_RS04680	TDE0975	Rpn family recombination-promoting nuclease/putative transposase		4717.81	0.600538	0.338907	1.77199	0.0763968	0.196087
TDE_RS04685	TDE0977	SUMF1/EgtB/PvdO family nonheme iron enzyme		10496.6	1.18716	0.388882	3.05277	0.00226743	0.0152988
TDE_RS04690	TDE0978	leucine-rich repeat domain-containing protein		1116.44	0.925508	0.333776	2.77284	0.00555698	0.0292395
TDE_RS04695	TDE0979	D-alanyl-D-alanine carboxypeptidase family protein		467.452	-0.161299	0.204671	-0.788088	0.430645	0.607484
TDE_RS04700	TDE0980	asparagine--tRNA ligase	asnS	6122.3	-0.131265	0.158593	-0.827681	0.407851	0.58593
TDE_RS04705	TDE0981	hypothetical protein		944.797	-0.0878277	0.208772	-0.420687	0.673984	0.801739
TDE_RS04710	TDE0982	dihydroorotate dehydrogenase/oxidoreductase, FAD-binding		1668.98	-0.485429	0.130532	-3.71885	0.00020013	0.00215454
TDE_RS04715	TDE0983	ABC transporter permease subunit		3510.4	-0.0490925	0.216977	-0.226257	0.821002	0.90121
TDE_RS04720	TDE0984	ABC transporter permease subunit		4124.41	-0.159004	0.194228	-0.818649	0.412987	0.592316
TDE_RS04725	TDE0985	extracellular solute-binding protein		25634.6	-0.828102	0.320891	-2.58063	0.00986195	0.0450707
TDE_RS04730	TDE0986	ABC transporter ATP-binding protein		2863.39	-0.608192	0.2901	-2.0965	0.0360383	0.114195
TDE_RS04735	TDE0987	ATP-binding cassette domain-containing protein		1642.42	-0.835436	0.294556	-2.83625	0.00456464	0.0254782
TDE_RS04740	TDE0988	extracellular solute-binding protein		395.215	-0.96032	0.303673	-3.16235	0.00156503	0.0112167
TDE_RS04745	TDE0989	toxin HicA		344.263	0.125481	0.216379	0.579911	0.561975	0.714761
TDE_RS04750	TDE0990	toxin-antitoxin system HicB family antitoxin		509.213	0.237425	0.19024	1.24803	0.212021	0.388554
TDE_RS04755	TDE0991	50S ribosomal protein L28	rpmB	600.838	-0.146273	0.212145	-0.689495	0.490512	0.655247
TDE_RS04765	TDE0992	5-formyltetrahydrofolate cyclo-ligase		503.059	0.186947	0.218645	0.855028	0.392536	0.573209
TDE_RS04770	TDE0993	tetratricopeptide repeat protein		2074.32	0.566065	0.143728	3.93844	8.2e-05	0.00105511
TDE_RS04775	TDE0994	hypothetical protein		812.785	-0.366176	0.245084	-1.49409	0.135153	0.286547
TDE_RS04780	TDE0996	trehalase family glycosidase		6641.93	-0.0557008	0.146919	-0.379127	0.704594	0.819214
TDE_RS04785	TDE0997	Glu/Leu/Phe/Val dehydrogenase		2736.87	0.405605	0.113919	3.56048	0.000370174	0.00354261
TDE_RS04790	TDE0999	formate/nitrite transporter family protein		3273.88	0.604269	0.263525	2.29303	0.0218465	0.0796189
TDE_RS04795	TDE1000	NAD(P)-dependent oxidoreductase		5164.48	0.492115	0.236248	2.08304	0.0372474	0.117304
TDE_RS04800	TDE1001	orotate phosphoribosyltransferase		3323.28	0.432125	0.170704	2.53144	0.0113597	0.0499631
TDE_RS04805	TDE1002	VTT domain-containing protein		334.927	0.148764	0.164013	0.907025	0.364394	0.545424
TDE_RS04810	TDE1004	flagellin	flaB2	16063.1	-1.05502	0.228286	-4.6215	3.81e-06	8.67e-05
TDE_RS04815	TDE1006	flagellar basal-body rod protein FlgF	flgF	2099.46	-0.0744928	0.188564	-0.395054	0.692803	0.812731
TDE_RS04820	TDE1007	flagellar basal-body rod protein FlgG	flgG	1620.96	-0.489389	0.133355	-3.66982	0.000242719	0.0025595
TDE_RS04825	TDE1008	rod-binding protein		809.156	-0.499963	0.154115	-3.24409	0.00117826	0.00902282
TDE_RS04830	TDE1009	methyl-accepting chemotaxis protein		6652.36	1.48271	0.227701	6.51166	7.43e-11	5.17e-09
TDE_RS04835	TDE1010	excinuclease ABC subunit UvrA	uvrA	4498.15	-0.0647894	0.169553	-0.382119	0.702373	0.817879
TDE_RS04840	TDE1011	LPS-assembly protein LptD		954.29	-0.495775	0.151969	-3.26234	0.00110498	0.00861547
TDE_RS04845	TDE1012	Tex family protein		4618.28	-0.205435	0.175177	-1.17273	0.240905	0.420199
TDE_RS04850	TDE1013	hemerythrin family protein		306.336	0.158113	0.169866	0.93081	0.351952	0.533157
TDE_RS04855	TDE1014	hypothetical protein		1217.56	-0.178805	0.180632	-0.989885	0.322231	0.501876
TDE_RS13360	TDE1016	AAA family ATPase		494.162	-1.19333	0.140178	-8.51293	1.7e-17	3.12e-15
TDE_RS04865	TDE1017	exodeoxyribonuclease VII large subunit	xseA	129.138	-0.717906	0.178052	-4.03201	5.53e-05	0.000758254
TDE_RS04870	TDE1018	hypothetical protein		583.663	-0.404698	0.161717	-2.5025	0.0123318	0.0529713
TDE_RS04875	TDE1019	TRAP transporter large permease subunit		2336.76	-0.435148	0.184858	-2.35396	0.0185745	0.0708033
TDE_RS04880	TDE1020	TRAP transporter substrate-binding protein DctP	dctP	3860.86	0.422065	0.0965204	4.3728	1.23e-05	0.000239095
TDE_RS04885	TDE1021	TRAP transporter TatT component family protein		2314	0.247777	0.126855	1.95324	0.0507917	0.148171
TDE_RS04895	TDE1022	IS30-like element ISTde2 family transposase		503.928	0.344543	0.25948	1.32782	0.184238	0.356424
TDE_RS04900	TDE1023	methylaspartate mutase subunit S	glmS	3915.03	0.0442446	0.132829	0.333094	0.739064	0.844456
TDE_RS04905	TDE1024	methylaspartate mutase accessory protein GlmL	glmL	6092.31	-0.563093	0.126222	-4.46113	8.15e-06	0.000171947
TDE_RS04910	TDE1025	50S ribosomal protein L32	rpmF	1849.41	0.161904	0.158131	1.02386	0.305902	0.490091
TDE_RS04915	TDE1026	acyl carrier protein	acpP	1326.46	0.356268	0.158244	2.25138	0.0243615	0.0859838
TDE_RS04920	TDE1027	ribonuclease III	rnc	1071.88	-0.35932	0.146844	-2.44695	0.0144072	0.0586547
TDE_RS04925	TDE1029	Hsp20/alpha crystallin family protein		2094.44	0.530921	0.966923	0.549083	NA	NA
TDE_RS04930	TDE1030	hypothetical protein		187.763	0.00227521	0.228824	0.00994305	0.992067	0.993998
TDE_RS04935	TDE1032	PD-(D/E)XK nuclease family transposase		1341.67	1.30221	0.407796	3.19329	0.0014066	0.0103999
TDE_RS04940	TDE1033	HD domain-containing protein		2131.65	0.404041	0.210352	1.92079	0.0547584	0.155511
TDE_RS04945	TDE1034	CorA family divalent cation transporter		1146.99	-0.0118452	0.135707	-0.087285	0.930445	0.962233
TDE_RS04950	TDE1035	helix-turn-helix transcriptional regulator		760.877	-0.730969	0.161727	-4.51977	6.19e-06	0.000133851
TDE_RS04955	TDE1036	permease prefix domain 1-containing protein		431	-0.696333	0.168608	-4.1299	3.63e-05	0.000542911
TDE_RS04960	TDE1037	DUF4097 family beta strand repeat-containing protein		558.572	-0.826669	0.19398	-4.26162	2.03e-05	0.000355227
TDE_RS04965	TDE1038	NAD(P)-dependent oxidoreductase		1757.65	0.276377	0.132993	2.07814	0.0376967	0.118285
TDE_RS04970	TDE1039	FAD synthetase family protein		4097.21	0.176401	0.114914	1.53507	0.124766	0.274379
TDE_RS04975	TDE1040	30S ribosomal protein S15	rpsO	1303.13	0.230855	0.201123	1.14783	0.25104	0.431192
TDE_RS04980	TDE1041	polyribonucleotide nucleotidyltransferase	pnp	8858.12	0.0674789	0.0922476	0.731498	0.464475	0.635593
TDE_RS04985	TDE1042	dUTP diphosphatase	dut	431.562	-0.23427	0.224647	-1.04284	0.297024	0.480656
TDE_RS04990	TDE1043	LptF/LptG family permease		302.481	-0.40525	0.267378	-1.51564	0.129609	0.281185
TDE_RS04995	TDE1044	LptF/LptG family permease		309.728	0.0760459	0.329419	0.230849	0.817432	0.898826
TDE_RS05000	TDE1045	YbaN family protein		479.286	0.693637	0.134099	5.17258	2.31e-07	7.43e-06
TDE_RS05005	TDE1046	nitrous oxide-stimulated promoter family protein		184.733	0.50223	0.214887	2.33718	0.0194298	0.0730652
TDE_RS05010	TDE1047	30S ribosomal protein S12	rpsL	3206.49	0.254239	0.158089	1.6082	0.107791	0.248073
TDE_RS05015	TDE1048	30S ribosomal protein S7	rpsG	1978.52	0.232166	0.169145	1.37258	0.169882	0.336237
TDE_RS05020	TDE1049	elongation factor G	fusA	8491.78	-0.0394891	0.161468	-0.244563	0.806795	0.891319
TDE_RS05025	TDE1050	AAA family ATPase		1360.95	0.399904	0.180218	2.219	0.0264866	0.0911098
TDE_RS05030	TDE1051	hypothetical protein		1515.84	0.558942	0.305885	1.8273	0.0676554	0.179646
TDE_RS05035	TDE1052	rubredoxin		869.128	0.538008	0.226132	2.37917	0.0173515	0.0670351
TDE_RS05040	TDE1053	lipoprotein		2493.71	0.156892	0.126636	1.23891	0.215377	0.393025
TDE_RS05045	TDE1054	HAMP domain-containing methyl-accepting chemotaxis protein		545.334	-0.601912	0.144525	-4.16477	3.12e-05	0.000504361
TDE_RS05050	TDE1055	MATE family efflux transporter		464.675	-0.483816	0.200479	-2.4133	0.0158087	0.0625783
TDE_RS13365	TDE1058	hypothetical protein		53.5087	-0.402939	0.245778	-1.63944	0.101121	0.235674
TDE_RS05060	TDE1061	ABC transporter ATP-binding protein		495.02	-0.526631	0.193567	-2.72066	0.00651517	0.0328697
TDE_RS05065	TDE1062	ABC transporter ATP-binding protein		241.948	-0.516651	0.183486	-2.81576	0.00486622	0.0266968
TDE_RS05075	TDE1063	methionine--tRNA ligase	metG	7297.58	0.0675758	0.125587	0.53808	0.590522	0.739962
TDE_RS05080	TDE1064	NAD(P)H-dependent oxidoreductase		467.912	-0.264047	0.115724	-2.28169	0.0225075	0.0814956
TDE_RS05085	TDE1065	flavodoxin family protein		287.74	-0.159867	0.151178	-1.05748	0.290294	0.475749
TDE_RS05090	TDE1066	hypothetical protein		83.6293	-0.949256	0.323921	-2.93051	0.00338403	0.0204621
TDE_RS05095	TDE1067	ATP-binding cassette domain-containing protein		860.274	-0.448401	0.266321	-1.68369	0.0922422	0.220781
TDE_RS05100	TDE1068	ABC transporter ATP-binding protein		984.528	-0.36034	0.23655	-1.52331	0.127681	0.27841
TDE_RS05105	TDE1069	ABC transporter permease		1161.33	-0.43617	0.194913	-2.23777	0.025236	0.0881271
TDE_RS05110	TDE1070	ABC transporter permease		1549.58	-0.652368	0.173957	-3.75017	0.000176713	0.00195142
TDE_RS05115	TDE1071	ABC transporter substrate-binding protein	oppA	36493	-0.294389	0.135788	-2.16801	0.0301582	0.0998674
TDE_RS05120	TDE1072	ABC transporter substrate-binding protein		52357.1	-0.312696	0.309963	-1.00882	0.313062	0.497507
TDE_RS05125	TDE1073	ABC transporter permease		3922.46	-0.248224	0.240133	-1.03369	0.30128	0.485344
TDE_RS05130	TDE1074	ABC transporter permease		4137.78	-0.41762	0.253878	-1.64496	0.0999776	0.233432
TDE_RS05135	TDE1075	ABC transporter ATP-binding protein		2484.67	-0.332911	0.285005	-1.16809	0.242771	0.421776
TDE_RS05140	TDE1076	ABC transporter ATP-binding protein		3241.05	0.0981477	0.324202	0.302736	0.762091	0.861538
TDE_RS05145	TDE1077	MFS transporter		271.793	0.330278	0.280465	1.17761	0.238953	0.419372
TDE_RS05150	TDE1078	FprA family A-type flavoprotein		5029.88	0.339342	0.0971569	3.49272	0.000478124	0.00431653
TDE_RS05155	TDE1079	PTS sugar transporter subunit IIA		1019.42	0.196839	0.196366	1.00241	0.316146	0.498433
TDE_RS05160	TDE1080	16S rRNA (adenine(1518)-N(6)/adenine(1519)-N(6))-dimethyltransferase RsmA	rsmA	278.902	-0.514004	0.34616	-1.48488	0.137577	0.289204
TDE_RS05165	TDE1081	hypothetical protein		691.898	-0.268762	0.213698	-1.25767	0.208511	0.383487
TDE_RS05170	TDE1082	RluA family pseudouridine synthase		718.087	-0.52045	0.245118	-2.12327	0.0337315	0.108353
TDE_RS05175	TDE1083	pseudouridine synthase		372.028	-0.398875	0.202995	-1.96495	0.04942	0.145369
TDE_RS05180	TDE1084	folylpolyglutamate synthase/dihydrofolate synthase family protein		618.738	0.047527	0.175143	0.271361	0.786113	0.877557
TDE_RS05185	TDE1085	UDP-N-acetylmuramate--L-alanine ligase	murC	2881.55	-0.383583	0.188047	-2.03983	0.0413676	0.126562
TDE_RS05190	TDE1086	YicC/YloC family endoribonuclease		975.667	-0.488463	0.163272	-2.99172	0.00277414	0.0175809
TDE_RS05195	TDE1087	AAA family ATPase		369.654	-0.390589	0.201322	-1.94012	0.0523651	0.151218
TDE_RS05200	TDE1088	hypothetical protein		745.891	-0.292011	0.238718	-1.22325	0.221236	0.400029
TDE_RS05205	TDE1089	hypothetical protein		2388.24	-0.187075	0.141428	-1.32276	0.185914	0.356913
TDE_RS05210	TDE1090	threonine--tRNA ligase	thrS	6258.63	0.179173	0.120032	1.49271	0.135512	0.286737
TDE_RS05215	TDE1091	hypothetical protein		1233.86	0.125754	0.118014	1.06559	0.286608	0.472417
TDE_RS05220	TDE1092	tetratricopeptide repeat protein		6807.11	-0.202545	0.116252	-1.74229	0.0814571	0.205278
TDE_RS05225	TDE1093	DUF4912 domain-containing protein		544.102	-0.460696	0.311012	-1.48128	0.138532	0.290351
TDE_RS05230	TDE1094	DUF1957 domain-containing protein		647.499	-0.51683	0.239677	-2.15636	0.0310555	0.101791
TDE_RS05235	TDE1095	alanine racemase	alr	1246.83	0.0800891	0.155513	0.514999	0.606554	0.752127
TDE_RS05240	TDE1096	4-hydroxy-3-methylbut-2-enyl diphosphate reductase	ispH	409.595	0.0688944	0.167348	0.411684	0.680571	0.805478
TDE_RS05245	TDE1097	GNAT family N-acetyltransferase		198.853	-0.129489	0.175465	-0.737976	0.460529	0.632981
TDE_RS05250	TDE1098	hypothetical protein		225.859	-0.334137	0.151352	-2.20768	0.0272669	0.0929241
TDE_RS05255	TDE1099	GNAT family N-acetyltransferase		161.633	0.0119061	0.21896	0.054376	0.956636	0.976569
TDE_RS05260	TDE1100	GNAT family N-acetyltransferase		216.043	0.256928	0.23069	1.11374	0.265392	0.447774
TDE_RS05265	TDE1101	GNAT family N-acetyltransferase		446.465	0.173476	0.195268	0.888403	0.374324	0.555207
TDE_RS05270	TDE1102	tetratricopeptide repeat protein		6751.24	0.516042	0.343819	1.50091	0.133378	0.28545
TDE_RS05275	TDE1103	hypothetical protein		1535.71	0.560872	0.244269	2.29613	0.0216686	0.079195
TDE_RS05280	TDE1104	tRNA pseudouridine(55) synthase TruB	truB	234.848	-0.296563	0.225422	-1.31559	0.188313	0.35971
TDE_RS05285	TDE1105	30S ribosome-binding factor RbfA	rbfA	222.74	0.190026	0.19849	0.957358	0.338387	0.517947
TDE_RS05290	TDE1106	translation initiation factor IF-2	infB	4866.34	0.540687	0.211442	2.55714	0.0105538	0.0471438
TDE_RS05295	TDE1107	transcription termination factor NusA	nusA	3171.68	0.631861	0.158453	3.98768	6.67e-05	0.000884939
TDE_RS05300	TDE1108	ribosome maturation factor RimP	rimP	843.733	0.636753	0.154045	4.13355	3.57e-05	0.000542493
TDE_RS05305	TDE1109	type III PLP-dependent enzyme		2745.41	-0.0830721	0.292226	-0.284274	0.776201	0.871743
TDE_RS05310	TDE1110	leucine-rich repeat domain-containing protein		949.996	-0.497003	0.334031	-1.48789	0.13678	0.288234
TDE_RS05315	TDE1111	cation:dicarboxylase symporter family transporter		1812.42	-0.0149396	0.18089	-0.0825895	0.934178	0.963769
TDE_RS05320	TDE1112	adenylate kinase		1309.16	0.126956	0.102337	1.24057	0.214766	0.392188
TDE_RS05325	TDE1113	SRPBCC family protein		674.44	0.576914	0.255018	2.26225	0.023682	0.0841626
TDE_RS05330	TDE1114	TetR/AcrR family transcriptional regulator		813.072	0.412173	0.335204	1.22962	0.21884	0.398496
TDE_RS05335	TDE1115	NadS family protein	nadS	336.156	0.260023	0.260492	0.998199	0.318183	0.498894
TDE_RS05340	TDE1116	type II toxin-antitoxin system RelE/ParE family toxin		121.443	0.0120051	0.203314	0.059047	0.952915	0.976011
TDE_RS05345	TDE1117	hypothetical protein		1.46205	-0.346271	1.06035	-0.326562	0.743999	0.848841
TDE_RS05350	TDE1118	tyrosine phenol-lyase		17285.8	0.00376015	0.154694	0.0243071	0.980608	0.98829
TDE_RS05355	TDE1119	hypothetical protein		305.838	0.145366	0.172726	0.8416	0.400012	0.579195
TDE_RS05360	TDE1120	hypothetical protein		605.641	-0.291886	0.124911	-2.33676	0.0194519	0.0730652
TDE_RS05365	TDE1121	ATP-binding protein		2328.62	-0.256179	0.218552	-1.17217	0.24113	0.420199
TDE_RS05370	TDE1122	anti-sigma factor antagonist		951.757	-0.363483	0.18855	-1.92778	0.053882	0.153192
TDE_RS05375	TDE1123	SpoIIE family protein phosphatase		3342.02	-0.459519	0.131638	-3.49078	0.000481613	0.00433283
TDE_RS05380	TDE1124	metallophosphoesterase		1162.87	0.174457	0.167795	1.0397	0.298478	0.482401
TDE_RS05385	TDE1125	tetratricopeptide repeat protein		4679.54	0.169749	0.13099	1.29589	0.195012	0.368405
TDE_RS05390	TDE1126	hypothetical protein		2891.47	0.279276	0.0814246	3.42988	0.000603857	0.00521384
TDE_RS05395	TDE1127	tetratricopeptide repeat protein		8451.6	0.0125328	0.105376	0.118934	0.905327	0.948842
TDE_RS05400	TDE1128	hypothetical protein		2903.43	-0.105522	0.111826	-0.943632	0.345358	0.525491
TDE_RS05405	TDE1129	lipoprotein		700.619	0.210546	0.185641	1.13416	0.256727	0.438327
TDE_RS05410	TDE1130	tRNA (guanosine(46)-N7)-methyltransferase TrmB	trmB	490.787	0.364082	0.221435	1.6442	0.100136	0.23359
TDE_RS05415	TDE1131	hypothetical protein		274.238	0.446629	0.196146	2.27702	0.0227851	0.0817658
TDE_RS05420	TDE1132	chorismate synthase	aroC	515.078	0.592722	0.240588	2.46364	0.0137533	0.0569843
TDE_RS05425	TDE1133	hypothetical protein		785.429	1.20416	0.336689	3.57647	0.000348269	0.00336878
TDE_RS05430	TDE1135	hypothetical protein		133.867	0.794145	0.236692	3.35519	0.000793103	0.0064989
TDE_RS05435	TDE1136	M23 family metallopeptidase		177.302	0.958885	0.329487	2.91024	0.00361152	0.0212585
TDE_RS05440	TDE1137	hypothetical protein		191.005	0.447407	0.24424	1.83184	0.0669757	0.178394
TDE_RS05445	TDE1138	hypothetical protein		26.1777	0.396705	0.295169	1.34399	0.178951	0.349087
TDE_RS05450	TDE1139	LamG domain-containing protein		163.723	0.98091	0.279254	3.51261	0.000443722	0.00410682
TDE_RS05455	TDE1140	hypothetical protein		205.054	0.963026	0.220132	4.37476	1.22e-05	0.000238775
TDE_RS05460	TDE1141	tail fiber		143.076	1.03245	0.313118	3.29732	0.000976127	0.00777577
TDE_RS05465	TDE1142	phage minor structural protein		806.548	1.13279	0.258651	4.37963	1.19e-05	0.000235297
TDE_RS05470	TDE1143	hypothetical protein		263.267	0.994916	0.258852	3.84357	0.000121255	0.00145895
TDE_RS05475	TDE1144	hypothetical protein		105.942	1.28227	0.380465	3.37028	0.000750921	0.00617291
TDE_RS05480	TDE1145	hypothetical protein		296.72	0.0946866	0.273792	0.345835	0.729467	0.836416
TDE_RS05485	TDE1146	hypothetical protein		182.569	0.492827	0.321712	1.53189	0.12555	0.27476
TDE_RS05490	TDE1147	hypothetical protein		555.334	0.462853	0.30394	1.52284	0.127798	0.278429
TDE_RS05495	TDE1148	hypothetical protein		429.45	0.579262	0.328178	1.76509	0.0775492	0.198344
TDE_RS05500	TDE1149	hypothetical protein		1178.4	0.783216	0.325427	2.40673	0.0160959	0.0635194
TDE_RS05505	TDE1150	hypothetical protein		1566.81	0.759826	0.326769	2.32527	0.0200576	0.0747945
TDE_RS05510	TDE1151	hypothetical protein		39.3001	1.26651	0.419866	3.01647	0.00255741	0.016523
TDE_RS05515	TDE1152	portal protein		551.526	0.547654	0.267271	2.04906	0.0404566	0.124368
TDE_RS05520	TDE1153	HNH endonuclease signature motif containing protein		76.3243	0.888155	0.371488	2.39081	0.0168115	0.0656387
TDE_RS05525	TDE1154	hypothetical protein		25.872	0.68617	0.370412	1.85245	0.0639608	0.171966
TDE_RS05530	TDE1155	hypothetical protein		64.3014	1.1589	0.409799	2.82797	0.00468444	0.0260769
TDE_RS05535	TDE1156	hypothetical protein		68.8558	1.05297	0.32241	3.26595	0.00109099	0.0085583
TDE_RS05540	TDE1157	terminase family protein		152.521	1.01713	0.331209	3.07096	0.00213372	0.0146013
TDE_RS05545	TDE1158	terminase small subunit		117.849	0.5662	0.380689	1.4873	0.136935	0.288325
TDE_RS05550	TDE1159	hypothetical protein		66.1575	0.973367	0.356822	2.72788	0.00637436	0.0324777
TDE_RS05555	TDE1160	hypothetical protein		348.804	0.216411	0.317015	0.682652	0.494827	0.657639
TDE_RS05560	TDE1161	hypothetical protein		83.0368	-0.0176107	0.33884	-0.0519736	0.95855	0.977159
TDE_RS05565	TDE1162	ParB/RepB/Spo0J family partition protein		701.21	0.223999	0.31176	0.718499	0.47245	0.641416
TDE_RS05570	TDE1163	hypothetical protein		68.6467	0.514919	0.410715	1.25371	0.209946	0.385575
TDE_RS05575	TDE1164	hypothetical protein		142.295	0.77373	0.457351	1.69176	0.0906909	0.218742
TDE_RS05580	TDE1165	hypothetical protein		236.042	0.940427	0.445634	2.11031	0.0348317	0.110781
TDE_RS05585	TDE1166	hypothetical protein		226.159	0.711866	0.49232	1.44594	0.148194	0.305531
TDE_RS05590	TDE1167	hypothetical protein		117.293	0.876926	0.494482	1.77342	0.0761584	0.195956
TDE_RS05595	TDE1168	hypothetical protein		456.247	0.4917	0.46353	1.06077	0.288793	0.474499
TDE_RS05600	TDE1169	helix-turn-helix domain-containing protein		106.194	0.854423	0.39346	2.17157	0.0298884	0.0994411
TDE_RS05605	TDE1170	helix-turn-helix transcriptional regulator		422.386	-0.794537	0.12626	-6.29285	3.12e-10	2.11e-08
TDE_RS05610	TDE1171	tetratricopeptide repeat protein		2189.54	-0.468363	0.161518	-2.89977	0.0037344	0.0216484
TDE_RS05615	TDE1173	site-specific integrase		204.173	-0.59017	0.216917	-2.72071	0.0065141	0.0328697
TDE_RS05625	TDE1174	adenylate/guanylate cyclase domain-containing protein		2605.86	-0.368538	0.111331	-3.3103	0.00093197	0.00749362
TDE_RS05630	TDE1175	chaperonin GroEL	groL	17966.2	0.726173	0.204562	3.54988	0.000385401	0.00365918
TDE_RS05635	TDE1176	coproporphyrinogen-III oxidase family protein		23.4275	-1.01188	0.649626	-1.55763	0.11932	0.26582
TDE_RS05640	TDE1177	flavodoxin family protein		14.2548	-0.506556	0.628283	-0.806254	0.420096	0.597847
TDE_RS05645	TDE1178	ABC transporter ATP-binding protein		15.3375	-1.05694	0.676432	-1.56252	0.118165	0.264151
TDE_RS05650	TDE1179	iron ABC transporter permease		40.7532	-1.70991	0.727904	-2.34909	0.0188193	0.0714189
TDE_RS05655	TDE1180	ABC transporter substrate-binding protein		135.631	-1.29411	0.876752	-1.47602	0.139937	0.292018
TDE_RS05660	TDE1181	methyltransferase		1.65511	0.102246	0.978224	0.104522	0.916755	0.953055
TDE_RS05670	TDE1183	ABC transporter ATP-binding protein		2.90713	0.81472	0.809461	1.0065	0.314176	0.497507
TDE_RS05675	TDE1185	SPOR domain-containing protein		2357.19	-0.0626249	0.193436	-0.323751	0.746127	0.849462
TDE_RS05680	TDE1186	hypothetical protein		556.751	-0.0777444	0.214362	-0.362679	0.716845	0.825993
TDE_RS05685	TDE1187	hypothetical protein		800.746	0.407369	0.159306	2.55714	0.0105536	0.0471438
TDE_RS05690	TDE1188	NAD(P)(+) transhydrogenase (Re/Si-specific) subunit beta		11228.4	-1.77166	0.144296	-12.2779	1.19e-34	1.02e-31
TDE_RS05700	TDE1189	NAD(P) transhydrogenase subunit alpha		9808.2	-1.15465	0.172043	-6.71143	1.93e-11	1.65e-09
TDE_RS05705	TDE1190	hypothetical protein		2413.36	-0.369391	0.165409	-2.2332	0.0255359	0.0889093
TDE_RS05710	TDE1191	hypothetical protein		1316.01	-0.601004	0.211685	-2.83915	0.00452339	0.0254533
TDE_RS05735	TDE1194	DUF2339 domain-containing protein		1898.27	-0.202194	0.217275	-0.930587	0.352067	0.533157
TDE_RS05740	TDE1195	prolyl oligopeptidase family serine peptidase		2789.78	0.213568	0.222012	0.961967	0.336066	0.516238
TDE_RS05745	TDE1197	division/cell wall cluster transcriptional repressor MraZ	mraZ	2075.54	0.72313	0.248593	2.90889	0.00362709	0.0212585
TDE_RS05750	TDE1198	16S rRNA (cytosine(1402)-N(4))-methyltransferase RsmH	rsmH	2530.89	0.22346	0.216244	1.03337	0.30143	0.485344
TDE_RS05755	TDE1199	cell division protein FtsL		554.646	0.154847	0.182647	0.847797	0.396551	0.576129
TDE_RS05760	TDE1200	UDP-N-acetylmuramoyl-tripeptide--D-alanyl-D-alanine ligase	murF	3176.92	-0.160321	0.212251	-0.755336	0.450047	0.623571
TDE_RS05765	TDE1201	putative lipid II flippase FtsW	ftsW	1311.02	0.0368929	0.217293	0.169785	0.86518	0.928305
TDE_RS05770	TDE1202	FtsQ-type POTRA domain-containing protein		753.194	0.265177	0.184157	1.43995	0.149882	0.307797
TDE_RS05775	TDE1203	cell division protein FtsA	ftsA	3223.84	0.837334	0.234715	3.56745	0.000360471	0.00347376
TDE_RS05780	TDE1204	cell division protein FtsZ	ftsZ	3930.35	0.176724	0.178883	0.987927	0.323189	0.503064
TDE_RS05785	TDE1205	site-specific tyrosine recombinase		1795.99	-0.426251	0.155895	-2.73422	0.00625276	0.0320485
TDE_RS05790	TDE1206	tetratricopeptide repeat protein		1394.87	0.0223097	0.187116	0.11923	0.905093	0.948842
TDE_RS05795	TDE1207	DNA-processing protein DprA	dprA	1243.11	-0.175336	0.182369	-0.961436	0.336333	0.516339
TDE_RS05800	TDE1208	type I DNA topoisomerase	topA	2985.97	0.313896	0.16545	1.89722	0.0577986	0.160661
TDE_RS05805	TDE1209	tyrosine recombinase XerC		852.512	0.386728	0.186219	2.07674	0.0378256	0.118545
TDE_RS05810	TDE1210	ATP-dependent protease subunit HslV	hslV	924.464	1.04718	0.220248	4.75453	1.99e-06	5.02e-05
TDE_RS05815	TDE1211	ATP-dependent protease ATPase subunit HslU	hslU	3673.62	0.90654	0.222097	4.08172	4.47e-05	0.000639002
TDE_RS05820	TDE1212	flagellar basal body rod protein FlgB	flgB	1799.12	0.212442	0.183038	1.16064	0.245786	0.426151
TDE_RS05825	TDE1213	flagellar basal body rod protein FlgC	flgC	2175.13	0.318233	0.200973	1.58347	0.113315	0.256429
TDE_RS05830	TDE1214	flagellar hook-basal body complex protein FliE	fliE	2148.56	0.810095	0.231691	3.49645	0.000471492	0.00427165
TDE_RS05835	TDE1215	flagellar basal-body MS-ring/collar protein FliF	fliF	8977.19	0.135672	0.151199	0.897308	0.369555	0.551225
TDE_RS05840	TDE1216	flagellar motor switch protein FliG	fliG	3228.5	-0.216535	0.16862	-1.28416	0.199087	0.373088
TDE_RS05845	TDE1217	flagellar assembly protein FliH	fliH	2157.67	-0.390631	0.16748	-2.3324	0.0196798	0.0735992
TDE_RS05850	TDE1218	flagellar protein export ATPase FliI	fliI	2078.88	-0.257483	0.172423	-1.49332	0.135352	0.286635
TDE_RS05855	TDE1219	flagellar export protein FliJ	fliJ	428.521	-0.202203	0.162321	-1.2457	0.212875	0.389287
TDE_RS05860	TDE1220	tetratricopeptide repeat protein		557.821	-0.285038	0.247231	-1.15292	0.248943	0.429598
TDE_RS05865	TDE1221	glycoside hydrolase family 3 N-terminal domain-containing protein		237.583	0.137622	0.375354	0.366645	0.713884	0.82295
TDE_RS05870	TDE1222	metal-dependent transcriptional regulator		141.686	-0.119603	0.349911	-0.341809	0.732495	0.838394
TDE_RS05875	TDE1223	metal ABC transporter permease		165.632	-0.206144	0.340388	-0.605615	0.54477	0.700847
TDE_RS05880	TDE1224	transition metal ABC transporter permease subunit TroC	troC	179.779	-0.862529	0.402683	-2.14195	0.0321972	0.104468
TDE_RS05885	TDE1225	metal ABC transporter ATP-binding protein		429.528	-0.748638	0.340361	-2.19954	0.0278395	0.0943757
TDE_RS05890	TDE1226	zinc ABC transporter substrate-binding protein		1733.22	-0.582366	0.338267	-1.72162	0.085139	0.21084
TDE_RS05895	TDE1227	beta-propeller fold lactonase family protein		1896.82	-0.283385	0.197939	-1.43168	0.152237	0.310877
TDE_RS05900	TDE1228	pentapeptide repeat-containing protein		584.874	-0.305536	0.177183	-1.72441	0.0846334	0.210398
TDE_RS05905	TDE1229	hypothetical protein		473.124	-0.431667	0.249862	-1.72762	0.0840559	0.209773
TDE_RS05910	TDE1230	hypothetical protein		153.327	-0.607982	0.319328	-1.90394	0.0569176	0.159357
TDE_RS05915	TDE1231	hypothetical protein		1624.15	0.311491	0.130772	2.38194	0.0172219	0.0668355
TDE_RS05920	TDE1232	SUMF1/EgtB/PvdO family nonheme iron enzyme		7540.97	0.629764	0.133992	4.7	2.6e-06	6.2e-05
TDE_RS05925	TDE1234	hypothetical protein		664.639	0.153957	0.143348	1.07401	0.28282	0.467671
TDE_RS05930	TDE1236	triose-phosphate isomerase	tpiA	5085.65	0.193209	0.183286	1.05414	0.291819	0.477033
TDE_RS05935	TDE1237	hypothetical protein		7005.54	0.339959	0.178962	1.89961	0.0574843	0.160594
TDE_RS05940	TDE1238	preprotein translocase subunit SecG	secG	7345.52	0.246597	0.16427	1.50117	0.133313	0.28545
TDE_RS05945	TDE1240	PhoH family protein		3818.26	-0.29337	0.112412	-2.60977	0.00906042	0.0424635
TDE_RS05950	TDE1241	HDIG domain-containing protein		3486.57	-0.637863	0.0933636	-6.83203	8.37e-12	8.98e-10
TDE_RS05955	TDE1242	rRNA maturation RNase YbeY	ybeY	713.253	-0.156619	0.173312	-0.903682	0.366164	0.547087
TDE_RS05960	TDE1243	hemolysin family protein		1068.77	-0.451244	0.210832	-2.1403	0.0323306	0.104637
TDE_RS05965	TDE1244	tetratricopeptide repeat protein		2248.86	-0.10004	0.246148	-0.40642	0.684434	0.80782
TDE_RS05970	TDE1245	hypothetical protein		2790.87	0.210284	0.132337	1.58901	0.112059	0.254706
TDE_RS05975	TDE1246	hypothetical protein		16494.2	0.669342	0.309015	2.16605	0.0303074	0.100104
TDE_RS05980	TDE1247	DNA-binding domain-containing protein		5301.52	0.717809	0.278378	2.57854	0.00992197	0.0451845
TDE_RS05985	TDE1248	DUF58 domain-containing protein		727.323	0.00688646	0.206869	0.033289	0.973444	0.985126
TDE_RS05990	TDE1249	hypothetical protein		274.791	-0.508906	0.339331	-1.49973	0.133683	0.28545
TDE_RS05995	TDE1250	VWA domain-containing protein		211.666	-0.119105	0.262005	-0.454592	0.649402	0.785077
TDE_RS06000	TDE1251	vWA domain-containing protein		95.7872	-0.0113205	0.307934	-0.0367628	0.970674	0.983672
TDE_RS06005	TDE1252	tetratricopeptide repeat protein		60.5824	0.288055	0.345096	0.834709	0.403881	0.582545
TDE_RS06010	TDE1253	hypothetical protein		110.457	0.222351	0.393499	0.565062	0.572032	0.723973
TDE_RS06015	TDE1254	Smr/MutS family protein		193.972	0.120068	0.176073	0.681922	0.495289	0.657913
TDE_RS06020	TDE1255	hypothetical protein		1269.77	0.311704	0.170896	1.82394	0.0681608	0.180802
TDE_RS06025	TDE1256	HD-GYP domain-containing protein		1607.88	0.273024	0.110024	2.4815	0.0130829	0.055457
TDE_RS06030	TDE1257	hypothetical protein		915.968	-0.0983772	0.15549	-0.632693	0.526934	0.686949
TDE_RS06035	TDE1258	GrdX family protein		342.59	-0.481195	0.285024	-1.68826	0.091361	0.219079
TDE_RS06040	TDE1259	sodium:alanine symporter family protein		17104	-0.467403	0.161507	-2.89402	0.00380347	0.0218933
TDE_RS06045	TDE1260	phosphotransferase		194.404	-0.284885	0.21197	-1.34399	0.178953	0.349087
TDE_RS06050	TDE1261	BCCT family transporter		196.524	-0.504934	0.235081	-2.14791	0.0317207	0.103313
TDE_RS06055	TDE1263	zinc dependent phospholipase C family protein		206.388	-0.166575	0.231548	-0.719399	0.471895	0.64107
TDE_RS06060	TDE1264	hypothetical protein		481.793	-0.0333626	0.136765	-0.243941	0.807277	0.891469
TDE_RS06065	TDE1265	(E)-4-hydroxy-3-methylbut-2-enyl-diphosphate synthase	ispG	765.262	-0.280237	0.16291	-1.72019	0.0853973	0.211072
TDE_RS06070	TDE1266	phosphoribosylformylglycinamidine cyclo-ligase	purM	2842.95	0.055972	0.141711	0.394974	0.692862	0.812731
TDE_RS06075	TDE1267	phosphoribosylamine--glycine ligase	purD	2305.82	0.184122	0.153963	1.19588	0.231743	0.41094
TDE_RS06080	TDE1268	DpnI domain-containing protein		215.2	-0.754741	0.275835	-2.7362	0.00621533	0.0320485
TDE_RS06085	TDE1269	hypothetical protein		475.876	-0.566699	0.24268	-2.33517	0.0195343	0.0732678
TDE_RS06090	TDE1270	OsmC family protein		156.668	-0.513783	0.287289	-1.78838	0.0737144	0.191358
TDE_RS06095	TDE1271	ATP-binding cassette domain-containing protein		564.014	-1.57792	0.238486	-6.61644	3.68e-11	2.87e-09
TDE_RS06100	TDE1272	ABC transporter ATP-binding protein		927.051	-1.68692	0.250316	-6.73916	1.59e-11	1.41e-09
TDE_RS06105	TDE1273	peptide ABC transporter substrate-binding protein		3495.26	-1.29416	0.305889	-4.23083	2.33e-05	0.000394135
TDE_RS06110	TDE1274	ABC transporter permease		524.264	-0.75052	0.213593	-3.51378	0.00044177	0.00410352
TDE_RS06115	TDE1275	ABC transporter permease		503.966	-0.58396	0.266619	-2.19024	0.0285069	0.0961313
TDE_RS06120	TDE1277	4Fe-4S dicluster domain-containing protein		961.084	0.501326	0.26722	1.87608	0.0606443	0.165645
TDE_RS06125	TDE1278	TIGR01440 family protein		656.853	0.120948	0.12862	0.940348	0.347039	0.527125
TDE_RS06130	TDE1279	phosphoribosylformylglycinamidine synthase subunit PurL	purL	9013.12	0.149376	0.178966	0.834659	0.40391	0.582545
TDE_RS06135	TDE1280	DNA alkylation repair protein		794.483	0.0595396	0.177602	0.335243	0.737442	0.843306
TDE_RS06140	TDE1281	BrnA antitoxin family protein		566.879	-0.274296	0.176724	-1.55211	0.120636	0.268045
TDE_RS06145	TDE1282	hypothetical protein		502.158	-0.166682	0.191856	-0.868788	0.384963	0.565081
TDE_RS06150	TDE1283	ABC transporter substrate-binding protein		1984.62	-0.42863	0.178946	-2.3953	0.0166067	0.0651355
TDE_RS06155	TDE1284	methyl-accepting chemotaxis protein		1905.87	-0.592311	0.154111	-3.8434	0.000121343	0.00145895
TDE_RS06160	TDE1285	FliG C-terminal domain-containing protein		3163.06	-0.0624589	0.254501	-0.245417	0.806134	0.890972
TDE_RS06165	TDE1286	tetratricopeptide repeat protein		2217.08	0.250251	0.148187	1.68875	0.0912676	0.219059
TDE_RS06170	TDE1287	transcription-repair coupling factor	mfd	1854.88	-0.688457	0.217516	-3.16509	0.00155036	0.0111427
TDE_RS06175	TDE1288	CPBP family intramembrane metalloprotease		26.0529	-0.700344	0.422649	-1.65703	0.0975127	0.229342
TDE_RS06180	TDE1290	hypothetical protein		5703.22	0.274674	0.186089	1.47603	0.139936	0.292018
TDE_RS06185	TDE1291	HD domain-containing protein		276.66	-0.330869	0.316554	-1.04522	0.29592	0.480329
TDE_RS06190	TDE1292	TldD/PmbA family protein		3427.24	-0.177575	0.209084	-0.849297	0.395716	0.576067
TDE_RS06195	TDE1293	TldD/PmbA family protein		4856.03	-0.0916791	0.166237	-0.551496	0.581294	0.731736
TDE_RS06200	TDE1294	HPr family phosphocarrier protein		383.902	-0.0697151	0.18269	-0.381603	0.702756	0.817879
TDE_RS06205	TDE1295	uncharacterized gene	hprK	2903.46	-0.0319466	0.175627	-0.1819	0.855661	0.922722
TDE_RS06210	TDE1296	HPF/RaiA family ribosome-associated protein		3158.7	1.51879	0.401296	3.78472	0.000153884	0.00175197
TDE_RS06215	TDE1297	M23 family metallopeptidase		677.474	-0.066694	0.181015	-0.368445	0.712541	0.822507
TDE_RS06220	TDE1298	cyclic nucleotide-binding domain-containing protein		754.501	0.127492	0.172563	0.738816	0.460019	0.632956
TDE_RS06225	TDE1299	HD domain-containing protein		1957.96	-0.253879	0.111664	-2.27361	0.0229896	0.0822808
TDE_RS06230	TDE1300	hypothetical protein		2254.28	-0.0970497	0.135286	-0.717368	0.473147	0.641416
TDE_RS06235	TDE1301	DNA repair protein RecN	recN	6978.64	0.183443	0.150847	1.21608	0.223954	0.403606
TDE_RS06240	TDE1302	hemerythrin family protein		742.145	0.00390567	0.174213	0.0224189	0.982114	0.988854
TDE_RS13265	TDE1304	hypothetical protein		59.307	0.186833	0.316462	0.590381	0.554935	0.707907
TDE_RS06255	TDE1306	hypothetical protein		360.12	0.113828	0.174485	0.652368	0.514164	0.676352
TDE_RS06260	TDE1307	hypothetical protein		1541.38	-0.631734	0.188633	-3.349	0.000811032	0.00662471
TDE_RS06265	TDE1308	transketolase	tkt	4512.92	-0.171894	0.113856	-1.50975	0.131107	0.282764
TDE_RS06270	TDE1309	TldD/PmbA family protein		2497.82	-0.424262	0.182645	-2.32287	0.0201861	0.0749476
TDE_RS06275	TDE1310	metallopeptidase TldD-related protein		1630.19	-0.624362	0.196582	-3.17609	0.00149275	0.0108071
TDE_RS06280	TDE1311	ABC transporter ATP-binding protein		422.841	-1.02593	0.242942	-4.22295	2.41e-05	0.0004055
TDE_RS06285	TDE1312	DUF853 family protein		2023.58	-0.32972	0.135885	-2.42646	0.0152468	0.061106
TDE_RS06290	TDE1313	signal peptidase I	lepB	449.575	-0.625811	0.193034	-3.24198	0.00118704	0.00903626
TDE_RS06295	TDE1314	penicillin-binding protein		2211.65	-0.537919	0.141816	-3.79308	0.000148791	0.00170911
TDE_RS06300	TDE1315	DUF115 domain-containing protein		583.154	-1.08563	0.229608	-4.72818	2.27e-06	5.55e-05
TDE_RS13270	TDE1316	hypothetical protein		10.2098	-1.84549	0.509519	-3.62202	0.000292311	0.00299648
TDE_RS06305	TDE1317	CPBP family intramembrane metalloprotease		93.541	-0.869175	0.2327	-3.73517	0.000187587	0.00204949
TDE_RS06310	TDE1318	PilZ domain-containing protein		1993.14	-0.158794	0.12266	-1.29458	0.195465	0.368988
TDE_RS06315	TDE1319	hypothetical protein		1558.97	-0.3477	0.100848	-3.44776	0.000565258	0.00498085
TDE_RS06320	TDE1320	ComEC/Rec2 family competence protein		693.516	-0.497988	0.155171	-3.20928	0.00133069	0.0100113
TDE_RS06325	TDE1321	YigZ family protein		223.953	-0.0182659	0.160878	-0.113538	0.909604	0.950613
TDE_RS06330	TDE1322	hypothetical protein		381.917	0.0302008	0.190382	0.158633	0.873958	0.931136
TDE_RS13370	TDE1323	hypothetical protein		47.0278	0.462259	0.41931	1.10243	0.270275	0.453633
TDE_RS06340	TDE1324	FecR domain-containing protein		16071.2	0.796108	0.329755	2.41424	0.0157681	0.0625137
TDE_RS06345	TDE1327	hypothetical protein		9771.84	0.264439	0.278305	0.950177	0.342022	0.52165
TDE_RS06350	TDE1328	hypothetical protein		4752.65	0.406358	0.276258	1.47094	0.141308	0.293924
TDE_RS06355	TDE1329	ATP-binding protein		3300.65	0.00714962	0.147026	0.0486284	0.961215	0.978713
TDE_RS06360	TDE1330	transcriptional regulator NrdR	nrdR	812.666	-0.0304076	0.289552	-0.105016	0.916363	0.953032
TDE_RS06365	TDE1331	ribonucleoside triphosphate reductase		9916.7	-0.340721	0.183813	-1.85363	0.0637919	0.171966
TDE_RS06370	TDE1332	FtsH protease activity modulator HflK	hflK	3367.28	-0.5968	0.200958	-2.96977	0.00298018	0.0186546
TDE_RS06375	TDE1333	protease modulator HflC	hflC	2728.04	-0.62062	0.254023	-2.44317	0.014559	0.0589927
TDE_RS06380	TDE1334	hypothetical protein		1269.05	-0.276707	0.251706	-1.09933	0.271626	0.455601
TDE_RS06385	TDE1335	MBOAT family O-acyltransferase		944.405	-0.693424	0.324147	-2.13922	0.0324175	0.104787
TDE_RS06390	TDE1336	SGNH family hydrolase		657.519	0.00120828	0.270797	0.00446194	0.99644	0.997215
TDE_RS06395	TDE1337	DUF2804 domain-containing protein		644.742	-0.36583	0.14807	-2.47065	0.0134869	0.0562517
TDE_RS06400	TDE1338	4-(cytidine 5'-diphospho)-2-C-methyl-D-erythritol kinase	ispE	7500.94	-0.885249	0.168948	-5.23978	1.61e-07	5.37e-06
TDE_RS06405	TDE1339	septation regulator SpoVG	spoVG	4148.77	0.417837	0.297194	1.40594	0.159742	0.323416
TDE_RS06415	TDE1340	50S ribosomal protein L25		4446.83	0.0243415	0.135459	0.179697	0.857391	0.923603
TDE_RS06420	TDE1341	tRNA lysidine(34) synthetase TilS	tilS	996.533	-0.493615	0.129413	-3.81427	0.000136587	0.00161587
TDE_RS06425	TDE1342	tetratricopeptide repeat protein		2149.5	-0.579211	0.101152	-5.72613	1.03e-08	5.08e-07
TDE_RS06430	TDE1343	S1C family serine protease		14808.6	0.631352	0.159143	3.9672	7.27e-05	0.000959542
TDE_RS06435	TDE1344	Rpn family recombination-promoting nuclease/putative transposase		2493.9	0.94496	0.381524	2.47681	0.0132563	0.0558163
TDE_RS06440	TDE1345	DNA primase	dnaG	5842.24	-0.70305	0.170757	-4.11726	3.83e-05	0.000570227
TDE_RS06445	TDE1346	RNA polymerase sigma factor RpoD	rpoD	7257.57	-0.403211	0.189192	-2.13123	0.0330705	0.106763
TDE_RS06450	TDE1347	C4-type zinc ribbon domain-containing protein		2042.99	-0.270434	0.20162	-1.3413	0.179822	0.350517
TDE_RS06460	TDE1348	tetratricopeptide repeat protein		650.718	-0.188993	0.217752	-0.867931	0.385432	0.565081
TDE_RS06465	TDE1349	rod shape-determining protein		1530.55	0.145585	0.225058	0.646878	0.517711	0.679678
TDE_RS06470	TDE1350	rod shape-determining protein MreC	mreC	421.681	-0.255007	0.201256	-1.26708	0.205126	0.378984
TDE_RS06475	TDE1351	rod shape-determining protein MreD	mreD	89.2408	-0.193491	0.353522	-0.547323	0.584157	0.734621
TDE_RS06480	TDE1352	penicillin-binding protein 2	mrdA	732.083	0.24068	0.31514	0.763723	0.445032	0.618677
TDE_RS06485	TDE1353	rod shape-determining protein RodA	rodA	231.866	0.117337	0.391629	0.299613	0.764472	0.863471
TDE_RS06490	TDE1354	hypothetical protein		807.276	0.95196	0.27801	3.4242	0.000616623	0.00528857
TDE_RS06495	TDE1355	hypothetical protein		678.59	0.413396	0.22791	1.81385	0.0697001	0.183372
TDE_RS06505	TDE1356	phosphate/phosphite/phosphonate ABC transporter substrate-binding protein		3226.49	-0.12959	0.116087	-1.11632	0.264284	0.447077
TDE_RS06510	TDE1357	aldose epimerase family protein		6661.28	0.22145	0.233535	0.948255	0.343	0.522831
TDE_RS06515	TDE1359	hypothetical protein		428.806	0.60927	0.284226	2.14361	0.0320642	0.104168
TDE_RS06520	TDE1360	NCS2 family permease		2624.12	-0.523716	0.191657	-2.73257	0.0062842	0.0321456
TDE_RS13275	TDE1361	hypothetical protein		210.594	-0.551948	0.292182	-1.88905	0.0588847	0.162739
TDE_RS06530	TDE1362	right-handed parallel beta-helix repeat-containing protein		480.38	-0.423523	0.218992	-1.93396	0.0531176	0.151857
TDE_RS06535	TDE1363	nitroreductase family protein		553.409	-0.42473	0.14109	-3.01035	0.00260948	0.0166625
TDE_RS06540	TDE1364	valine--tRNA ligase		1105.41	0.452862	0.172337	2.62776	0.00859487	0.0410531
TDE_RS06545	TDE1365	TetR/AcrR family transcriptional regulator		342.106	0.267717	0.200374	1.33608	0.181522	0.353294
TDE_RS06550	TDE1366	CDP-alcohol phosphatidyltransferase family protein		63.096	-0.231114	0.297391	-0.777138	0.437077	0.61353
TDE_RS06555	TDE1367	VOC family protein		212.116	0.349566	0.173471	2.01513	0.0438912	0.132496
TDE_RS06560	TDE1368	nuclear transport factor 2 family protein		96.3601	0.805094	0.253485	3.1761	0.00149267	0.0108071
TDE_RS06565	TDE1369	excinuclease ABC subunit UvrB	uvrB	591.787	0.721532	0.276284	2.61156	0.00901315	0.0423854
TDE_RS06570	TDE1370	bifunctional ADP-dependent NAD(P)H-hydrate dehydratase/NAD(P)H-hydrate epimerase		838.2	0.232817	0.214806	1.08385	0.278433	0.463394
TDE_RS06575	TDE1371	ribonuclease catalytic domain-containing protein		2037.76	0.00949508	0.209366	0.0453515	0.963827	0.980984
TDE_RS06580	TDE1372	hypothetical protein		3346.2	0.0900125	0.124706	0.7218	0.470417	0.640076
TDE_RS06585	TDE1373	HD domain-containing protein		418.296	0.326476	0.170562	1.91412	0.0556047	0.156876
TDE_RS06590	TDE1375	pantetheine-phosphate adenylyltransferase	coaD	662.468	0.202516	0.165116	1.22651	0.220007	0.398927
TDE_RS06600	TDE1377	hypothetical protein		879.523	0.231814	0.174126	1.3313	0.18309	0.355436
TDE_RS06610	TDE1379	YoaK family protein		532.596	-0.907843	0.283183	-3.20585	0.00134663	0.0100723
TDE_RS06615	TDE1380	DUF2764 family protein		2139.79	-0.282348	0.167999	-1.68066	0.0928292	0.221567
TDE_RS06620	TDE1381	V-type ATP synthase subunit E		5187.48	-0.262717	0.194997	-1.34729	0.177887	0.347534
TDE_RS06625	TDE1382	metalloregulator ArsR/SmtB family transcription factor		1507.47	0.337758	0.373669	0.903897	0.36605	0.547087
TDE_RS06630	TDE1384	heavy metal translocating P-type ATPase		5952.59	-0.0358106	0.352432	-0.10161	0.919066	0.954866
TDE_RS06635	TDE1386	methyl-accepting chemotaxis protein		912.377	-0.071927	0.251768	-0.285688	0.775117	0.871743
TDE_RS06640	TDE1387	RluA family pseudouridine synthase		422.408	0.078679	0.185416	0.424339	0.671319	0.799307
TDE_RS06645	TDE1388	divergent PAP2 family protein		516.607	-0.358435	0.131669	-2.72224	0.00648402	0.0328413
TDE_RS06650	TDE1389	hypothetical protein		1209.59	-0.531164	0.162301	-3.2727	0.00106524	0.00843343
TDE_RS06655	TDE1390	SLBB domain-containing protein		1103.42	-0.548389	0.140872	-3.89283	9.91e-05	0.00123159
TDE_RS06660	TDE1391	RnfABCDGE type electron transport complex subunit D		578.036	-0.354574	0.202114	-1.75432	0.0793748	0.20148
TDE_RS06665	TDE1392	hypothetical protein		306.63	-0.102742	0.247802	-0.414612	0.678426	0.804791
TDE_RS06670	TDE1393	hypothetical protein		315.361	-0.186824	0.271598	-0.687869	0.491536	0.655303
TDE_RS06675	TDE1394	hypothetical protein		164.894	-0.0705515	0.310997	-0.226856	0.820536	0.90121
TDE_RS06680	TDE1395	DUF1926 domain-containing protein		2712.83	-0.411917	0.165704	-2.48586	0.0129239	0.0548734
TDE_RS06685	TDE1396	hypothetical protein		1176.94	0.143439	0.137758	1.04124	0.297764	0.48155
TDE_RS06690	TDE1397	P-loop NTPase		3841.54	0.1152	0.131782	0.874171	0.382025	0.562007
TDE_RS06695	TDE1398	FapA family protein		6856.3	-0.0828474	0.092477	-0.89587	0.370322	0.551274
TDE_RS06700	TDE1399	prolipoprotein diacylglyceryl transferase	lgt	1932.85	0.216039	0.139288	1.55102	0.120897	0.268358
TDE_RS06705	TDE1400	NAD(+) synthase		1898.3	0.237226	0.197434	1.20154	0.22954	0.409006
TDE_RS06710	TDE1401	DedA family protein		523.564	-0.227513	0.193829	-1.17378	0.240482	0.420199
TDE_RS06715	TDE1402	DUF4143 domain-containing protein		294.646	-0.335135	0.181136	-1.85018	0.0642872	0.172569
TDE_RS06720	TDE1403	ABC-F family ATP-binding cassette domain-containing protein		1503.21	-0.163029	0.203972	-0.799274	0.424132	0.600321
TDE_RS06725	TDE1404	SH3 domain-containing protein		2719.37	-0.282031	0.0866324	-3.25549	0.00113198	0.00874649
TDE_RS06730	TDE1405	phosphoribosylformylglycinamidine synthase I	purQ	1957.83	-0.322748	0.10915	-2.95692	0.0031073	0.0193585
TDE_RS06735	TDE1406	late competence development ComFB family protein		2289.41	-0.129005	0.161416	-0.799212	0.424168	0.600321
TDE_RS06740	TDE1407	HD domain-containing protein		809.513	-0.259222	0.159589	-1.62431	0.10431	0.241793
TDE_RS06745	TDE1408	flagellar filament outer layer protein FlaA		19017.9	0.0577002	0.143615	0.401769	0.687854	0.809669
TDE_RS06750	TDE1409	flagellar filament outer layer protein FlaA		15373.1	-0.0548346	0.139509	-0.393053	0.69428	0.812731
TDE_RS06755	TDE1410	hypothetical protein		280.121	-0.371226	0.241488	-1.53724	0.124234	0.273677
TDE_RS06760	TDE1411	hypothetical protein		219.559	-0.171406	0.16498	-1.03895	0.298827	0.482663
TDE_RS06765	TDE1412	cation:proton antiporter		594.896	-0.232571	0.375255	-0.619768	0.53541	0.693661
TDE_RS06770	TDE1413	phosphoenolpyruvate mutase	aepX	4398.21	0.0950235	0.132405	0.717673	0.472959	0.641416
TDE_RS06775	TDE1414	phosphonopyruvate decarboxylase	aepY	2186.18	-0.0243789	0.157261	-0.155022	0.876804	0.93301
TDE_RS06780	TDE1415	2-aminoethylphosphonate--pyruvate transaminase		3567.91	-0.00834671	0.1542	-0.0541292	0.956832	0.976569
TDE_RS06785	TDE1416	ABC transporter permease		1378.91	-0.454165	0.172222	-2.6371	0.00836183	0.0401399
TDE_RS06790	TDE1417	ABC transporter ATP-binding protein		1172.58	-0.55106	0.210702	-2.61535	0.00891354	0.0421546
TDE_RS06795	TDE1418	hypothetical protein		811.111	-0.625616	0.206687	-3.02687	0.00247102	0.0162785
TDE_RS06800	TDE1419	glycosyltransferase family 2 protein		631.335	-0.28552	0.232789	-1.22652	0.220004	0.398927
TDE_RS06805	TDE1420	hypothetical protein		871.59	-0.113843	0.255295	-0.445926	0.65565	0.7891
TDE_RS06810	TDE1422	glycosyltransferase		426.066	-0.39246	0.286494	-1.36987	0.170727	0.336836
TDE_RS06815	TDE1423	WxcM-like domain-containing protein		146.648	-0.361881	0.318291	-1.13695	0.255559	0.437203
TDE_RS06820	TDE1424	FdtA/QdtA family cupin domain-containing protein		331.263	-0.308648	0.224351	-1.37574	0.168904	0.335072
TDE_RS06825	TDE1425	GNAT family N-acetyltransferase		554.933	-0.598477	0.254943	-2.34749	0.0189002	0.0716204
TDE_RS06830	TDE1426	DegT/DnrJ/EryC1/StrS family aminotransferase		1100.09	0.0477236	0.255136	0.187052	0.85162	0.920368
TDE_RS06835	TDE1427	glycosyltransferase		921.888	-0.224829	0.224244	-1.00261	0.316051	0.498433
TDE_RS06840	TDE1428	hypothetical protein		794.705	-0.311972	0.224853	-1.38745	0.165304	0.33048
TDE_RS06845	TDE1429	glycosyltransferase family 2 protein		399.233	-0.453697	0.274136	-1.65501	0.0979232	0.230097
TDE_RS06850	TDE1430	glycosyltransferase family 2 protein		290.621	-0.629624	0.244763	-2.57238	0.0101003	0.045593
TDE_RS06855	TDE1431	glycosyltransferase		665.011	-0.4182	0.251564	-1.6624	0.0964329	0.227426
TDE_RS06860	TDE1432	sulfotransferase		573.624	-0.302659	0.232705	-1.30061	0.193392	0.366961
TDE_RS06865	TDE1433	glycosyltransferase family 2 protein		507.865	-0.174154	0.255873	-0.680625	0.496109	0.658025
TDE_RS06870	TDE1435	CDP-glycerol glycerophosphotransferase family protein		636.266	-0.190855	0.299596	-0.637041	0.524098	0.684868
TDE_RS06875	TDE1436	YidC/Oxa1 family membrane protein insertase		1213.42	-0.107828	0.287529	-0.375015	0.707649	0.819803
TDE_RS06880	TDE1437	glycosyltransferase		249.167	-0.337311	0.358058	-0.942057	0.346163	0.526406
TDE_RS06885	TDE1438	glycosyltransferase		503.128	-0.0480662	0.313723	-0.153212	0.878231	0.933994
TDE_RS06890	TDE1439	NAD-dependent epimerase/dehydratase family protein		683.06	-0.341096	0.180513	-1.88959	0.0588127	0.162715
TDE_RS06895	TDE1440	glucose-1-phosphate thymidylyltransferase RfbA	rfbA	701.277	-0.00570745	0.200371	-0.0284844	0.977276	0.98609
TDE_RS06900	TDE1441	dTDP-glucose 4,6-dehydratase	rfbB	439.674	-0.0203279	0.241298	-0.0842438	0.932863	0.963184
TDE_RS06905	TDE1442	histidine--tRNA ligase	hisS	4297.93	-0.104934	0.142637	-0.73567	0.461932	0.633893
TDE_RS06910	TDE1443	23S rRNA (guanosine(2251)-2'-O)-methyltransferase RlmB	rlmB	2344.52	-0.11129	0.26037	-0.427429	0.669067	0.798473
TDE_RS06915	TDE1444	MBL fold metallo-hydrolase		5901.86	-0.0381648	0.237908	-0.160418	0.872552	0.930995
TDE_RS06920	TDE1445	hypothetical protein		496.871	-0.833073	0.189028	-4.40714	1.05e-05	0.000210557
TDE_RS06925	TDE1446	hypothetical protein		1159.31	-0.165968	0.148945	-1.11429	0.265155	0.447774
TDE_RS06930	TDE1447	tRNA (adenosine(37)-N6)-dimethylallyltransferase MiaA	miaA	1869.23	-0.161473	0.190447	-0.847865	0.396513	0.576129
TDE_RS06935	TDE1448	glutamate racemase	murI	411.604	-0.316601	0.21884	-1.44672	0.147974	0.305323
TDE_RS06940	TDE1449	ribosome small subunit-dependent GTPase A	rsgA	317.463	-0.191698	0.256526	-0.747283	0.454893	0.627827
TDE_RS06945	TDE1450	endonuclease MutS2		797.897	0.189736	0.155394	1.221	0.222087	0.401004
TDE_RS06950	TDE1451	hypothetical protein		3685.22	0.0739237	0.243374	0.303745	0.761322	0.861047
TDE_RS06955	TDE1453	alpha-galactosidase		3637.37	-0.732679	0.189558	-3.86519	0.000111003	0.00136655
TDE_RS06960	TDE1454	melibiose:sodium transporter MelB		2003.22	-0.360171	0.118538	-3.03843	0.00237815	0.0158523
TDE_RS06965	TDE1455	type II toxin-antitoxin system Phd/YefM family antitoxin		763.806	0.0300724	0.257431	0.116818	0.907005	0.94944
TDE_RS06970	TDE1456	diguanylate cyclase		4335.38	0.0625185	0.142389	0.43907	0.660611	0.792056
TDE_RS06975	TDE1457	DUF115 domain-containing protein		175.448	-0.87038	0.186897	-4.65701	3.21e-06	7.37e-05
TDE_RS06980	TDE1458	DUF115 domain-containing protein		523.608	-0.994619	0.176935	-5.62137	1.89e-08	8.7e-07
TDE_RS06985	TDE1459	hypothetical protein		938.448	-0.714878	0.122544	-5.83366	5.42e-09	3.1e-07
TDE_RS06990	TDE1460	hypothetical protein		10779.7	0.245535	0.180507	1.36025	0.173751	0.34179
TDE_RS06995	TDE1461	septum formation initiator family protein		157.086	-0.103537	0.242898	-0.426258	0.66992	0.79875
TDE_RS07000	TDE1462	L-threonylcarbamoyladenylate synthase		206.794	0.0435155	0.229277	0.189795	0.84947	0.919515
TDE_RS07005	TDE1463	hypothetical protein		2101.69	0.764269	0.151183	5.05524	4.3e-07	1.27e-05
TDE_RS07010	TDE1464	SsrA-binding protein SmpB	smpB	496.994	0.329485	0.167693	1.96481	0.0494357	0.145369
TDE_RS07015	TDE1465	signal peptidase I	lepB	1231.78	-0.254128	0.113007	-2.24878	0.0245262	0.0862587
TDE_RS07020	TDE1466	radical SAM family heme chaperone HemW	hemW	578.622	-0.711747	0.198911	-3.57821	0.000345949	0.00336337
TDE_RS07025	TDE1467	HD-GYP domain-containing protein		1289.43	-0.0366741	0.121533	-0.301762	0.762833	0.861998
TDE_RS07030	TDE1468	tRNA (adenosine(37)-N6)-threonylcarbamoyltransferase complex dimerization subunit type 1 TsaB	tsaB	1484.34	0.180882	0.0948917	1.9062	0.0566245	0.158709
TDE_RS07035	TDE1469	tRNA (adenosine(37)-N6)-threonylcarbamoyltransferase complex ATPase subunit type 1 TsaE	tsaE	1356.32	0.0115005	0.15608	0.0736829	0.941263	0.969523
TDE_RS07040	TDE1470	hypothetical protein		552.498	0.201756	0.19537	1.03269	0.301751	0.485556
TDE_RS07045	TDE1471	hypothetical protein		1538.22	-0.207772	0.236259	-0.879427	0.37917	0.559727
TDE_RS07050	TDE1472	flagellar filament capping protein FliD	fliD	7702.31	-0.327045	0.167727	-1.94986	0.0511926	0.149003
TDE_RS07055	TDE1473	flagellar protein FlaG		3479.06	0.0865508	0.187739	0.461016	0.644787	0.782565
TDE_RS07060	TDE1475	flagellin	flaB3	102607	-1.91546	0.235598	-8.13023	4.28e-16	6.89e-14
TDE_RS07065	TDE1477	flagellin	flaB1	18243.6	-0.395684	0.295748	-1.33791	0.180927	0.352403
TDE_RS07070	TDE1478	hypothetical protein		745.871	-0.025871	0.153749	-0.168268	0.866372	0.928305
TDE_RS07075	TDE1479	bifunctional oligoribonuclease/PAP phosphatase NrnA		2682.17	0.0305485	0.113221	0.269814	0.787304	0.878081
TDE_RS07080	TDE1480	hypothetical protein		8881.96	0.566405	0.250655	2.2597	0.02384	0.0844908
TDE_RS07085	TDE1481	hypothetical protein		853.255	0.177353	0.293532	0.604202	0.545709	0.701589
TDE_RS07090	TDE1482	aminopeptidase P family protein		5760.37	-0.322789	0.300479	-1.07425	0.282712	0.467671
TDE_RS07095	TDE1483	hypothetical protein		2218.45	0.910062	0.23919	3.80476	0.000141939	0.00165816
TDE_RS07100	TDE1484	hypothetical protein		358.133	-0.639352	0.25093	-2.54793	0.0108365	0.0481488
TDE_RS07105	TDE1485	hypothetical protein		230.076	-0.996406	0.236672	-4.21007	2.55e-05	0.00042378
TDE_RS07110	TDE1486	transcriptional regulator		107.919	-1.09067	0.277676	-3.92783	8.57e-05	0.00109724
TDE_RS07115	TDE1487	YebC/PmpR family DNA-binding transcriptional regulator		4450.5	0.239979	0.171902	1.39602	0.162708	0.327075
TDE_RS07120	TDE1488	type I glyceraldehyde-3-phosphate dehydrogenase	gap	11141.5	0.714286	0.231262	3.08864	0.00201077	0.0139832
TDE_RS07125	TDE1489	hypothetical protein		2007.29	0.160583	0.161	0.997412	0.318565	0.499188
TDE_RS07130	TDE1490	hypothetical protein		2371.53	-0.0556471	0.117447	-0.473806	0.635639	0.775485
TDE_RS07135	TDE1491	chemotaxis protein CheA		11915	-0.301374	0.115408	-2.61138	0.00901786	0.0423854
TDE_RS07140	TDE1492	CheR family methyltransferase		5901.19	-0.489466	0.116675	-4.19512	2.73e-05	0.000448782
TDE_RS07145	TDE1493	chemotaxis protein CheX		6576.12	0.331554	0.165951	1.99791	0.0457268	0.136751
TDE_RS07150	TDE1494	response regulator		5061.4	0.277735	0.145441	1.90961	0.0561839	0.157818
TDE_RS07155	TDE1495	helix-turn-helix domain-containing protein		221.412	-0.0236046	0.240745	-0.0980483	0.921894	0.957237
TDE_RS07160	TDE1496	AAA family ATPase		8040.94	-0.325041	0.156134	-2.08181	0.0373595	0.117513
TDE_RS07165	TDE1497	hypothetical protein		492.089	-0.684969	0.167496	-4.08946	4.32e-05	0.000621504
TDE_RS07170	TDE1498	outer membrane protein assembly factor BamD	bamD	1851.68	-0.429485	0.14378	-2.9871	0.00281637	0.0178047
TDE_RS07175	TDE1499	lyase family protein		1971.54	0.102366	0.143706	0.71233	0.47626	0.643602
TDE_RS07180	TDE1500	CapA family protein		960.735	-0.275653	0.129666	-2.12587	0.0335145	0.107791
TDE_RS07185	TDE1501	pyruvate, phosphate dikinase	ppdK	25126.2	0.515673	0.223826	2.3039	0.0212283	0.077918
TDE_RS07190	TDE1502	chorismate mutase	aroH	325.057	-0.225234	0.188916	-1.19224	0.233166	0.412895
TDE_RS07200	TDE1503	transcription termination factor Rho	rho	4378.63	0.11481	0.174624	0.657469	0.51088	0.672719
TDE_RS07205	TDE1504	50S ribosomal protein L31	rpmE	988.361	-0.0904711	0.125996	-0.718049	0.472727	0.641416
TDE_RS07210	TDE1505	NfeD family protein		687.654	-0.311655	0.136831	-2.27767	0.0227463	0.0817658
TDE_RS07215	TDE1506	L-serine ammonia-lyase, iron-sulfur-dependent, subunit alpha	sdaAA	1511.12	0.076542	0.0956908	0.799889	0.423775	0.600321
TDE_RS07220	TDE1507	L-serine ammonia-lyase, iron-sulfur-dependent subunit beta	sdaAB	1162.37	0.405869	0.120087	3.37979	0.000725404	0.00605995
TDE_RS07225	TDE1508	DUF4418 family protein		137.451	-0.731068	0.538468	-1.35768	0.174565	0.343129
TDE_RS07230	TDE1509	ABC transporter ATP-binding protein		118.469	-0.889155	0.533836	-1.6656	0.0957938	0.226181
TDE_RS07235	TDE1510	FTR1 family iron permease		1153.4	-0.532616	0.478115	-1.11399	0.265283	0.447774
TDE_RS07240	TDE1511	iron transporter		2551.14	0.271712	0.710417	0.382468	0.702114	0.817879
TDE_RS07245	TDE1512	Fe-S-containing protein		434.707	-0.0493803	0.760939	-0.0648939	0.948258	0.974389
TDE_RS07250	TDE1514	ABC transporter permease		591.951	0.593558	0.68612	0.865095	0.386987	0.566392
TDE_RS07255	TDE1515	FtsX-like permease family protein		403.444	0.481548	0.679472	0.70871	0.478505	0.644603
TDE_RS07260	TDE1516	ABC transporter ATP-binding protein		242.911	0.510393	0.698014	0.731208	0.464652	0.635593
TDE_RS07265	TDE1517	FMN-binding protein		148.162	0.236348	0.534508	0.442178	0.65836	0.790301
TDE_RS07270	TDE1518	FtsX-like permease family protein		230.139	-0.287773	0.554067	-0.519383	0.603494	0.75014
TDE_RS07275	TDE1519	DUF2259 domain-containing protein		1243.49	-0.0197166	0.17603	-0.112007	0.910818	0.95111
TDE_RS07280	TDE1520	fumarate hydratase		5383.11	0.0783022	0.096355	0.812643	0.416423	0.595584
TDE_RS07285	TDE1521	Fe-S-containing hydro-lyase		2412.36	-0.237375	0.140479	-1.68975	0.0910757	0.218803
TDE_RS07290	TDE1522	citrate lyase ligase		987.523	-1.23273	0.211246	-5.83554	5.36e-09	3.1e-07
TDE_RS07295	TDE1523	citrate lyase holo-[acyl-carrier protein] synthase	citX	382.617	-1.08878	0.253114	-4.30154	1.7e-05	0.000311598
TDE_RS07300	TDE1526	hypothetical protein		31.9914	-0.519445	0.343043	-1.51423	0.129968	0.281489
TDE_RS07305	TDE1527	hypothetical protein		214.532	-0.994011	0.246121	-4.03871	5.37e-05	0.000747514
TDE_RS07310	TDE1528	hypothetical protein		122.342	-1.24426	0.228732	-5.43979	5.33e-08	2.05e-06
TDE_RS07315	TDE1529	hypothetical protein		215.68	-1.12748	0.205109	-5.49698	3.86e-08	1.64e-06
TDE_RS07320	TDE1530	hypothetical protein		501.433	-0.189231	0.179766	-1.05265	0.292499	0.477842
TDE_RS07325	TDE1531	hypothetical protein		1175.38	-0.0111602	0.176002	-0.0634098	0.94944	0.974482
TDE_RS07330	TDE1532	hypothetical protein		1024.68	0.0693847	0.156298	0.443925	0.657097	0.789314
TDE_RS07335	TDE1533	hypothetical protein		1752.07	-0.401317	0.116972	-3.43088	0.000601628	0.00521208
TDE_RS07340	TDE1534	SoxR reducing system RseC family protein		650.505	-0.0117446	0.138739	-0.0846525	0.932538	0.963184
TDE_RS07345	TDE1535	TIGR00282 family metallophosphoesterase		1265.76	0.172964	0.102489	1.68764	0.09148	0.21916
TDE_RS07350	TDE1536	tetratricopeptide repeat protein		1132.46	0.49678	0.112359	4.42136	9.81e-06	0.000198712
TDE_RS07355	TDE1537	polyprenyl synthetase family protein		1853.29	0.42032	0.148658	2.82742	0.00469243	0.0260769
TDE_RS07360	TDE1538	NAD-dependent DNA ligase LigA	ligA	2820.51	-0.121594	0.118863	-1.02298	0.306316	0.490449
TDE_RS07365	TDE1539	hypothetical protein		285.973	-1.17011	0.172605	-6.7791	1.21e-11	1.11e-09
TDE_RS07380	TDE1540	YkgJ family cysteine cluster protein		1714.27	0.0554789	0.130398	0.425459	0.670502	0.799074
TDE_RS07385	TDE1541	MBL fold metallo-hydrolase		3486.38	-0.25238	0.139622	-1.8076	0.0706695	0.184977
TDE_RS07390	TDE1542	hypothetical protein		160.634	-0.0567138	0.159902	-0.354679	0.72283	0.830657
TDE_RS07395	TDE1543	endolytic transglycosylase MltG	mltG	2193.92	-0.0364759	0.11599	-0.314475	0.753161	0.854822
TDE_RS07400	TDE1544	glycosyltransferase family 1 protein		1807.11	0.0151513	0.177419	0.0853987	0.931944	0.963009
TDE_RS07405	TDE1545	phosphoribosyltransferase family protein		1297.23	-0.331307	0.188653	-1.75617	0.0790594	0.201008
TDE_RS07410	TDE1546	chitobiase/beta-hexosaminidase C-terminal domain-containing protein		3410.52	-0.523939	0.12778	-4.10031	4.13e-05	0.000606628
TDE_RS07415	TDE1547	ribonuclease HII		260.871	-0.753656	0.17546	-4.29532	1.74e-05	0.000311598
TDE_RS07420	TDE1548	YbaB/EbfC family nucleoid-associated protein		711.001	-0.238246	0.159294	-1.49564	0.134748	0.286397
TDE_RS07425	TDE1549	recombination mediator RecR	recR	1278.06	-0.154498	0.129105	-1.19668	0.231431	0.410671
TDE_RS07430	TDE1550	diphosphate--fructose-6-phosphate 1-phosphotransferase		2961.77	-0.0996749	0.0950143	-1.04905	0.294155	0.478974
TDE_RS07435	TDE1551	lipoate--protein ligase		325.639	0.281765	0.368265	0.765116	0.444203	0.618677
TDE_RS07440	TDE1552	hypothetical protein		319.607	0.588313	0.329222	1.78698	0.0739406	0.19159
TDE_RS07445	TDE1553	hypothetical protein		421.373	0.0642306	0.290843	0.220843	0.825215	0.904678
TDE_RS07450	TDE1554	hypothetical protein		369.774	-0.105507	0.299537	-0.352233	0.724664	0.832393
TDE_RS07455	TDE1555	hypothetical protein		494.803	0.381704	0.364659	1.04674	0.295219	0.479796
TDE_RS07460	TDE1556	type II and III secretion system protein		717.311	0.281581	0.2907	0.968631	0.332729	0.512978
TDE_RS07465	TDE1557	hypothetical protein		213.3	1.17221	0.398427	2.94211	0.00325989	0.0199707
TDE_RS07470	TDE1558	toxin TcdB middle/N-terminal domain-containing protein		4804.15	0.591676	0.286085	2.06818	0.0386229	0.120548
TDE_RS07475	TDE1559	hypothetical protein		109.322	-0.502264	0.398483	-1.26044	0.207511	0.382194
TDE_RS13280	TDE1560	RHS repeat-associated core domain-containing protein		1710.81	0.558481	0.257203	2.17136	0.0299039	0.0994411
TDE_RS07490	TDE1562	hypothetical protein		48.706	0.100488	0.370134	0.27149	0.786014	0.877557
TDE_RS07495	TDE1563	hypothetical protein		100.36	-0.200658	0.29552	-0.678999	0.497138	0.658331
TDE_RS07500	TDE1565	hypothetical protein		346.73	-0.51095	0.193538	-2.64005	0.00828939	0.0399412
TDE_RS13150	TDE1566	RHS repeat-associated core domain-containing protein		849.433	-0.180387	0.168457	-1.07082	0.284248	0.469128
TDE_RS07515	TDE1567	hypothetical protein		149.875	-0.271646	0.170024	-1.5977	0.11011	0.252158
TDE_RS07525	TDE1570	hypothetical protein		148.777	-0.855071	0.197697	-4.32517	1.52e-05	0.00028625
TDE_RS07530	TDE1572	hypothetical protein		48.9741	-0.251084	0.345881	-0.725925	0.467885	0.638318
TDE_RS07535	TDE1573	type II toxin-antitoxin system RelB/DinJ family antitoxin		287.584	0.109033	0.244187	0.446513	0.655227	0.7891
TDE_RS07540	TDE1575	lipoyl synthase	lipA	1530.2	0.0954205	0.14428	0.661358	0.508383	0.669774
TDE_RS07545	TDE1576	tRNA (N6-isopentenyl adenosine(37)-C2)-methylthiotransferase MiaB	miaB	1588.3	-0.225709	0.141947	-1.59009	0.111814	0.254374
TDE_RS07550	TDE1577	lipoprotein		1186.42	-0.0721843	0.167255	-0.431583	0.666045	0.796715
TDE_RS07555	TDE1578	metallophosphoesterase		462.7	-0.533082	0.209888	-2.53984	0.0110904	0.0490304
TDE_RS07560	TDE1579	NFACT family protein		1046.42	-0.458381	0.173728	-2.6385	0.00832744	0.0400496
TDE_RS07565	TDE1580	TIGR03545 family protein		7933.54	0.179469	0.253166	0.708899	0.478387	0.644603
TDE_RS07570	TDE1581	DUF2062 domain-containing protein		1319.09	0.306125	0.249202	1.22842	0.21929	0.398927
TDE_RS07575	TDE1582	glycogen synthase GlgA	glgA	5339.64	0.394938	0.353394	1.11756	0.263757	0.447066
TDE_RS07580	TDE1584	SIMPL domain-containing protein		7824.32	0.995803	0.181807	5.47725	4.32e-08	1.79e-06
TDE_RS07585	TDE1585	hypothetical protein		884.225	0.556317	0.297541	1.86972	0.0615233	0.166983
TDE_RS07590	TDE1586	hypothetical protein		174.657	0.223622	0.383904	0.582493	0.560234	0.713253
TDE_RS07595	TDE1587	aspartate--tRNA ligase	aspS	3761.9	0.224718	0.132105	1.70106	0.0889323	0.216211
TDE_RS07600	TDE1588	tryptophan--tRNA ligase	trpS	1466.38	0.0736344	0.171959	0.428209	0.668499	0.798275
TDE_RS07605	TDE1589	chemotaxis protein CheW		2745.22	0.170982	0.115544	1.47979	0.138928	0.290619
TDE_RS07610	TDE1590	DegT/DnrJ/EryC1/StrS family aminotransferase		2360.04	-0.100685	0.131664	-0.764709	0.444445	0.618677
TDE_RS07615	TDE1591	NAD(+)/NADH kinase		665.907	-0.0344698	0.181042	-0.190397	0.848998	0.919391
TDE_RS07620	TDE1592	ABC-F family ATP-binding cassette domain-containing protein		5608.11	0.0279527	0.166401	0.167985	0.866595	0.928305
TDE_RS07625	TDE1593	[FeFe] hydrogenase, group A		12835.7	0.260258	0.355929	0.731208	0.464652	0.635593
TDE_RS07630	TDE1594	NAD(P)-binding protein		18744.2	0.779303	0.352476	2.21094	0.0270402	0.0924727
TDE_RS07635	TDE1595	cobalt-precorrin-5B (C(1))-methyltransferase CbiD	cbiD	1032.82	-0.151863	0.198963	-0.763272	0.445301	0.618677
TDE_RS07640	TDE1596	MptD family putative ECF transporter S component		31.4316	0.618762	0.311509	1.98634	0.046996	0.139793
TDE_RS07645	TDE1597	energy-coupling factor transporter transmembrane component T		20.5945	-0.0493594	0.366541	-0.134663	0.892878	0.94232
TDE_RS07650	TDE1598	energy-coupling factor ABC transporter ATP-binding protein		73.1659	-0.239774	0.201715	-1.18868	0.234567	0.41509
TDE_RS07655	TDE1599	ABC transporter ATP-binding protein		137.276	-0.825855	0.159426	-5.18019	2.22e-07	7.22e-06
TDE_RS07660	TDE1600	ABC transporter ATP-binding protein		139.004	-0.788671	0.207589	-3.7992	0.000145165	0.00167494
TDE_RS07665	TDE1601	TetR/AcrR family transcriptional regulator		74.7102	-0.144078	0.242212	-0.594841	0.55195	0.705148
TDE_RS07670	TDE1603	energy-coupling factor ABC transporter ATP-binding protein		162.057	-0.704116	0.178315	-3.94871	7.86e-05	0.00101593
TDE_RS07675	TDE1604	energy-coupling factor transporter transmembrane component T		76.4596	-0.948014	0.251206	-3.77385	0.000160749	0.00179051
TDE_RS07680	TDE1605	MptD family putative ECF transporter S component		121.67	-0.0310683	0.245451	-0.126577	0.899276	0.946354
TDE_RS07685	TDE1606	TetR/AcrR family transcriptional regulator		176.044	0.646505	0.18376	3.51821	0.000434464	0.00405028
TDE_RS07690	TDE1607	NUDIX hydrolase		2.28889	0.431799	0.920717	0.468981	0.639083	0.778212
TDE_RS07695	TDE1608	class I SAM-dependent methyltransferase		343.717	0.253401	0.141702	1.78827	0.073732	0.191358
TDE_RS07700	TDE1609	endo alpha-1,4 polygalactosaminidase		397.822	0.111726	0.149478	0.747442	0.454797	0.627827
TDE_RS07705	TDE1610	HigA family addiction module antitoxin		145.579	0.207374	0.163627	1.26736	0.205027	0.378984
TDE_RS07710	TDE1611	uracil-DNA glycosylase family protein		45.463	-0.413214	0.317095	-1.30312	0.192533	0.365599
TDE_RS07715	TDE1612	uracil phosphoribosyltransferase		2308.27	-0.193353	0.193306	-1.00024	0.317193	0.498894
TDE_RS07720	TDE1613	hypothetical protein		299.431	-0.385153	0.291121	-1.323	0.185836	0.356913
TDE_RS07725	TDE1614	hypothetical protein		1409.75	0.0539183	0.140251	0.384442	0.700651	0.816844
TDE_RS07730	TDE1615	hypothetical protein		278.985	-0.1087	0.219476	-0.495269	0.62041	0.763061
TDE_RS07735	TDE1616	D-2-hydroxyacid dehydrogenase		2831.25	0.248393	0.117526	2.11352	0.0345561	0.110314
TDE_RS07740	TDE1618	toll/interleukin-1 receptor domain-containing protein		1248.36	0.258437	0.304373	0.849081	0.395836	0.576067
TDE_RS07745	TDE1619	hypothetical protein		423.392	0.146118	0.330674	0.441881	0.658576	0.790301
TDE_RS07750	TDE1620	UvrD-helicase domain-containing protein		366.355	-0.929833	0.210164	-4.42431	9.68e-06	0.00019757
TDE_RS07755	TDE1621	AAA family ATPase		1039.63	-1.26723	0.233243	-5.43307	5.54e-08	2.07e-06
TDE_RS07760	TDE1623	HTH domain-containing protein		2392.82	-1.43224	0.242482	-5.90658	3.49e-09	2.14e-07
TDE_RS07765	TDE1624	aminomethyl-transferring glycine dehydrogenase subunit GcvPB	gcvPB	31482.9	-1.8138	0.160543	-11.2979	1.34e-29	5.76e-27
TDE_RS07770	TDE1625	aminomethyl-transferring glycine dehydrogenase subunit GcvPA	gcvPA	40216.4	-1.80855	0.213211	-8.48247	2.2e-17	3.78e-15
TDE_RS07775	TDE1626	glycine cleavage system protein GcvH	gcvH	14531.4	-0.685256	0.183669	-3.73094	0.000190767	0.00207107
TDE_RS07780	TDE1627	glycine cleavage system aminomethyltransferase GcvT	gcvT	45018.9	-0.708826	0.233087	-3.04103	0.00235768	0.0157567
TDE_RS07785	TDE1628	PH domain-containing protein		443.68	0.282693	0.213764	1.32246	0.186017	0.356913
TDE_RS07790	TDE1629	dihydrolipoyl dehydrogenase	lpdA	5983.07	0.0826838	0.175742	0.470483	0.63801	0.777273
TDE_RS07795	TDE1630	hypothetical protein		319.836	0.516849	0.211517	2.44354	0.0145441	0.0589927
TDE_RS07805	TDE1631	citrate lyase subunit alpha	citF	6470.46	-0.128588	0.130713	-0.983738	0.325244	0.505485
TDE_RS07810	TDE1632	CoA ester lyase		4090.07	-0.0617692	0.112464	-0.549234	0.582845	0.73333
TDE_RS07815	TDE1633	citrate lyase acyl carrier protein	citD	1446.13	0.0360941	0.148705	0.242722	0.808221	0.891778
TDE_RS07820	TDE1634	BrnA antitoxin family protein		362.635	0.097049	0.170549	0.569038	0.569331	0.72162
TDE_RS07825	TDE1635	BrnT family toxin		594.463	0.113805	0.126992	0.896157	0.370169	0.551274
TDE_RS07830	TDE1636	hypothetical protein		12167.9	0.0414762	0.149344	0.277722	0.781226	0.874978
TDE_RS07835	TDE1637	DNA polymerase I	polA	984.019	-0.0493368	0.103084	-0.478607	0.632218	0.773449
TDE_RS07840	TDE1638	dephospho-CoA kinase	coaE	108.748	-0.934647	0.188088	-4.96921	6.72e-07	1.88e-05
TDE_RS07845	TDE1639	SPOR domain-containing protein		2271.55	-0.0976778	0.158783	-0.615165	0.538446	0.695842
TDE_RS07850	TDE1640	type I 3-dehydroquinate dehydratase		965.628	-0.899646	0.178554	-5.03851	4.69e-07	1.34e-05
TDE_RS07855	TDE1641	ribose-5-phosphate isomerase RpiA	rpiA	391.983	-0.623836	0.255858	-2.43821	0.0147602	0.0595621
TDE_RS07860	TDE1642	hypothetical protein		4838.91	0.753369	0.148503	5.07309	3.91e-07	1.18e-05
TDE_RS07865	TDE1643	PASTA domain-containing protein		2377.94	-0.253898	0.1692	-1.50058	0.133465	0.28545
TDE_RS07870	TDE1644	methionyl-tRNA formyltransferase	fmt	1322.31	-0.193149	0.207713	-0.929885	0.35243	0.533157
TDE_RS07875	TDE1645	peptide deformylase	def	1370.95	-0.00439497	0.186807	-0.0235268	0.98123	0.98853
TDE_RS07880	TDE1647	helix-turn-helix transcriptional regulator		489.436	0.119992	0.155341	0.77244	0.439854	0.615748
TDE_RS07885	TDE1648	type II toxin-antitoxin system RelE/ParE family toxin		150.815	0.178766	0.214942	0.831691	0.405584	0.58365
TDE_RS07890	TDE1649	CbiQ family ECF transporter T component		17.0899	0.431058	0.380049	1.13422	0.256704	0.438327
TDE_RS07895	TDE1650	ABC transporter ATP-binding protein		59.8831	0.848045	0.302154	2.80667	0.00500572	0.0274036
TDE_RS07900	TDE1651	biotin transporter BioY		41.618	0.483728	0.335204	1.44309	0.148996	0.306609
TDE_RS07905	TDE1652	ABC transporter ATP-binding protein		146.411	-0.0128375	0.220588	-0.0581969	0.953592	0.976011
TDE_RS13285	TDE1653	ABC transporter ATP-binding protein		171.776	-0.115962	0.183827	-0.630823	0.528156	0.687189
TDE_RS07915	TDE1654	ATP-dependent RNA helicase		4694.05	-0.313731	0.169588	-1.84996	0.0643192	0.172569
TDE_RS07920	TDE1655	DUF2007 domain-containing protein		509.96	-0.337273	0.123802	-2.7243	0.00644381	0.032702
TDE_RS07925	TDE1656	tetratricopeptide repeat protein		1918.48	-0.0806732	0.155232	-0.519695	0.603276	0.75014
TDE_RS07930	TDE1657	transcription antitermination factor NusB	nusB	1034.29	0.337074	0.24258	1.38954	0.164669	0.330236
TDE_RS07935	TDE1658	membrane protein		23653.7	1.04273	0.131337	7.9394	2.03e-15	3.07e-13
TDE_RS07940	TDE1659	alanine--tRNA ligase		4005.34	-0.0880692	0.150524	-0.585084	0.558491	0.711798
TDE_RS07945	TDE1660	leucine-rich repeat domain-containing protein		4328.77	-0.155072	0.120168	-1.29046	0.196889	0.370861
TDE_RS07950	TDE1661	DUF2141 domain-containing protein		158.359	0.497267	0.267549	1.8586	0.0630839	0.170678
TDE_RS07955	TDE1662	replicative DNA helicase	dnaB	1200.5	-0.270164	0.152545	-1.77104	0.0765535	0.196187
TDE_RS07960	TDE1663	OmpA family protein		13656.2	-0.243165	0.142065	-1.71164	0.0869633	0.213755
TDE_RS07965	TDE1664	hypothetical protein		34846	-0.614555	0.13003	-4.72626	2.29e-06	5.55e-05
TDE_RS07970	TDE1666	hypothetical protein		535.953	-0.913299	0.167417	-5.45524	4.89e-08	1.96e-06
TDE_RS07975	TDE1667	s-methyl-5-thioribose-1-phosphate isomerase		553.424	0.124219	0.307732	0.40366	0.686463	0.809249
TDE_RS07980	TDE1668	APC family permease		904.835	2.01931	0.814736	2.47848	0.0131944	0.0558163
TDE_RS07985	TDE1669	MalY/PatB family protein, cystalysin		1059.91	1.98961	0.767211	2.59331	0.00950574	0.0439107
TDE_RS07990	TDE1670	MarR family transcriptional regulator		650.588	0.291198	0.155096	1.87753	0.0604452	0.165277
TDE_RS08005	TDE1671	trigger factor	tig	4631.92	-0.0666333	0.181417	-0.367293	0.7134	0.822761
TDE_RS08010	TDE1672	ATP-dependent Clp endopeptidase proteolytic subunit ClpP	clpP	754.221	-0.285397	0.18297	-1.5598	0.118807	0.265356
TDE_RS08015	TDE1673	ATP-dependent Clp protease ATP-binding subunit ClpX	clpX	1482.98	-0.317723	0.21589	-1.47169	0.141105	0.29374
TDE_RS08025	TDE1675	50S ribosomal protein L9	rplI	1139.44	0.236493	0.192938	1.22575	0.220294	0.399166
TDE_RS08030	TDE1676	30S ribosomal protein S18	rpsR	921.014	0.290796	0.168238	1.72848	0.0839025	0.209607
TDE_RS08035	TDE1677	single-stranded DNA-binding protein	ssb	2833.88	0.505189	0.125459	4.02672	5.66e-05	0.000769991
TDE_RS08040	TDE1678	30S ribosomal protein S6	rpsF	1655.27	0.217593	0.150812	1.44281	0.149074	0.306609
TDE_RS08045	TDE1679	ATP synthase subunit K		1204.62	0.415675	0.303316	1.37044	0.170551	0.336836
TDE_RS08050	TDE1680	V-type ATPase 116kDa subunit family protein		2136.2	-0.880755	0.244662	-3.59989	0.000318355	0.00319971
TDE_RS08055	TDE1681	V-type ATP synthase subunit D		942.743	-0.603709	0.232559	-2.59594	0.00943329	0.0437331
TDE_RS08060	TDE1682	V-type ATP synthase subunit B		4180.97	-0.522372	0.140389	-3.7209	0.000198516	0.00214614
TDE_RS08065	TDE1683	V-type ATP synthase subunit A		8154.49	-0.332983	0.119437	-2.78794	0.00530441	0.0282573
TDE_RS08070	TDE1684	adenine phosphoribosyltransferase		1010.6	-0.599376	0.177558	-3.37567	0.000736374	0.00611381
TDE_RS08075	TDE1685	ligand-binding sensor domain-containing diguanylate cyclase		2241.07	-0.0813779	0.0805444	-1.01035	0.312328	0.49729
TDE_RS08080	TDE1686	3-phosphoshikimate 1-carboxyvinyltransferase	aroA	555.021	-0.650769	0.181126	-3.5929	0.000327016	0.00322381
TDE_RS08085	TDE1687	tetratricopeptide repeat protein		4818.11	0.138359	0.144652	0.956494	0.338823	0.518306
TDE_RS08090	TDE1688	hypothetical protein		1205.45	-0.134416	0.242577	-0.554116	0.579499	0.731412
TDE_RS08095	TDE1689	ABC transporter ATP-binding protein		1273.96	0.112147	0.195838	0.572651	0.566881	0.719933
TDE_RS08100	TDE1690	hypothetical protein		982.287	0.321525	0.171633	1.87333	0.0610225	0.166325
TDE_RS08105	TDE1691	Rpn family recombination-promoting nuclease/putative transposase		2624.7	0.831554	0.384488	2.16276	0.0305599	0.100422
TDE_RS08110	TDE1693	hypothetical protein		8050.63	0.359613	0.134961	2.66457	0.00770858	0.0374937
TDE_RS08115	TDE1695	2-hydroxyacyl-CoA dehydratase		5019.19	-0.204331	0.186126	-1.09781	0.272289	0.45612
TDE_RS08120	TDE1696	M81 family metallopeptidase		4575.7	-0.23369	0.113445	-2.05994	0.0394047	0.122402
TDE_RS08125	TDE1697	2,3-diphosphoglycerate-dependent phosphoglycerate mutase	gpmA	2615.83	-0.00737568	0.131537	-0.0560731	0.955284	0.976222
TDE_RS08130	TDE1698	metallophosphoesterase		372.507	-0.108098	0.221998	-0.486934	0.626305	0.768838
TDE_RS08135	TDE1699	hypothetical protein		132.659	-0.474989	0.287769	-1.65059	0.0988219	0.230965
TDE_RS08140	TDE1701	hypothetical protein		24629	1.99817	0.721797	2.76833	0.00563439	0.029526
TDE_RS08145	TDE1702	hypothetical protein		1974.38	0.474873	0.420827	1.12843	0.259139	0.441274
TDE_RS08150	TDE1703	hypothetical protein		1795.21	0.464421	0.439014	1.05787	0.290114	0.475749
TDE_RS08155	TDE1704	hypothetical protein		1953.61	0.652565	0.439847	1.48362	0.137911	0.289669
TDE_RS08160	TDE1705	hypothetical protein		4557.73	1.12753	0.405526	2.78041	0.0054291	0.0287725
TDE_RS08165	TDE1706	CinA family protein		505.037	0.261437	0.144113	1.81411	0.0696614	0.183372
TDE_RS08170	TDE1707	polymer-forming cytoskeletal protein		498.964	0.384355	0.177141	2.16977	0.0300246	0.0995532
TDE_RS08175	TDE1708	apolipoprotein N-acyltransferase	lnt	449.56	-1.09218	0.246129	-4.43743	9.1e-06	0.00019038
TDE_RS08180	TDE1709	HU family DNA-binding protein		249.819	-0.799367	0.249284	-3.20665	0.00134288	0.0100723
TDE_RS08185	TDE1710	30S ribosomal protein S20	rpsT	826.592	0.186206	0.16731	1.11294	0.265732	0.447822
TDE_RS08190	TDE1711	RelA/SpoT domain-containing protein		4925.26	-0.518436	0.124766	-4.15526	3.25e-05	0.00051927
TDE_RS08195	TDE1712	flagellar filament outer layer protein FlaA	flaA	75904.1	0.245087	0.215244	1.13865	0.25485	0.436279
TDE_RS08200	TDE1713	hypothetical protein		910.817	0.2742	0.133324	2.05663	0.0397215	0.122988
TDE_RS08205	TDE1714	N-acetylmuramoyl-L-alanine amidase		1966.61	-0.13023	0.160412	-0.811848	0.416879	0.595905
TDE_RS08210	TDE1715	phosphoglycerate kinase		7606.6	0.361362	0.235542	1.53417	0.124987	0.274629
TDE_RS08215	TDE1716	VOC family protein		1956.89	0.4643	0.210266	2.20816	0.027233	0.0929241
TDE_RS08220	TDE1717	outer membrane beta-barrel protein		15170.5	0.333175	0.265695	1.25397	0.209852	0.385575
TDE_RS08225	TDE1718	glutamine-hydrolyzing GMP synthase	guaA	3205	0.183772	0.145052	1.26693	0.205179	0.378984
TDE_RS08230	TDE1719	radical SAM mobile pair system MarR family transcriptional regulator		148.927	0.16906	0.190319	0.888296	0.374382	0.555207
TDE_RS08235	TDE1720	radical SAM mobile pair protein A		132.058	0.0379429	0.232444	0.163234	0.870334	0.930357
TDE_RS08240	TDE1721	radical SAM mobile pair protein B		185.637	0.124066	0.23765	0.522053	0.601633	0.74855
TDE_RS08245	TDE1722	cyclophilin-like fold protein		45.7844	0.24566	0.267787	0.91737	0.358949	0.538715
TDE_RS08250	TDE1723	family 20 glycosylhydrolase		1853.33	0.579153	0.24924	2.32368	0.0201429	0.0748954
TDE_RS08255	TDE1724	hypothetical protein		248.897	-0.161198	0.209529	-0.769334	0.441695	0.617317
TDE_RS08260	TDE1725	hypothetical protein		1025.56	-0.265712	0.207644	-1.27966	0.200666	0.374582
TDE_RS08265	TDE1726	polynucleotide adenylyltransferase PcnB	pcnB	1205.02	-0.0748185	0.161346	-0.463714	0.642853	0.781692
TDE_RS08270	TDE1727	OsmC family protein		3915.7	0.14382	0.197642	0.72768	0.46681	0.637522
TDE_RS08275	TDE1728	serine protease		6919.91	-0.314214	0.12822	-2.45058	0.0142625	0.0583424
TDE_RS08280	TDE1729	glutathione peroxidase		711.24	-0.0025019	0.231199	-0.0108214	0.991366	0.993998
TDE_RS08285	TDE1730	glycoside hydrolase family 2		2174.86	-0.208546	0.12076	-1.72694	0.0841778	0.209873
TDE_RS08290	TDE1731	MFS transporter		2239.14	-0.103655	0.118966	-0.871299	0.383591	0.563666
TDE_RS08295	TDE1732	DnaJ domain-containing protein		347.087	0.118344	0.229173	0.516396	0.605578	0.751396
TDE_RS08300	TDE1733	type I methionyl aminopeptidase	map	1109.66	0.143729	0.132888	1.08158	0.279441	0.464471
TDE_RS08305	TDE1734	exodeoxyribonuclease III		723.486	0.0662913	0.147993	0.447936	0.6542	0.788532
TDE_RS08315	TDE1736	4Fe-4S binding protein		17917.2	0.514962	0.299471	1.71957	0.0855104	0.211072
TDE_RS08320	TDE1737	hypothetical protein		7747.96	0.449769	0.343323	1.31005	0.19018	0.362201
TDE_RS08325	TDE1738	M23 family metallopeptidase		1880.59	-0.125089	0.14438	-0.866384	0.38628	0.565878
TDE_RS08330	TDE1739	peptidoglycan bridge formation glycyltransferase FemA/FemB family protein		1216.58	-0.556766	0.228361	-2.4381	0.0147648	0.0595621
TDE_RS08335	TDE1741	PBP1A family penicillin-binding protein		9776.91	-0.0224295	0.0855187	-0.262276	0.793109	0.881118
TDE_RS08345	TDE1742	AMP-binding protein		6460.71	0.0239521	0.0889489	0.269279	0.787715	0.878159
TDE_RS08355	TDE1743	chromate transporter		104.802	-0.211077	0.265323	-0.795545	0.426297	0.60234
TDE_RS08360	TDE1744	chromate transporter		220.097	-0.384902	0.207359	-1.85621	0.0634235	0.171237
TDE_RS08365	TDE1745	ribosome silencing factor	rsfS	149.998	0.141983	0.201082	0.706096	0.480129	0.645777
TDE_RS08370	TDE1746	LCP family protein		494.753	-0.0611251	0.147261	-0.41508	0.678084	0.804755
TDE_RS08375	TDE1747	nicotinate-nucleotide adenylyltransferase		428.787	-0.50201	0.14715	-3.41156	0.000645917	0.00552141
TDE_RS08380	TDE1748	GTPase ObgE	obgE	773.059	-0.355793	0.13918	-2.55635	0.0105778	0.0471691
TDE_RS08385	TDE1749	50S ribosomal protein L27	rpmA	286.467	0.305558	0.180776	1.69026	0.0909775	0.218771
TDE_RS08390	TDE1750	ribosomal-processing cysteine protease Prp		1184.6	0.0324535	0.227087	0.142912	0.886359	0.938906
TDE_RS08395	TDE1751	50S ribosomal protein L21	rplU	1791.38	0.109209	0.191189	0.571211	0.567857	0.720447
TDE_RS08400	TDE1752	IS30-like element ISTde2 family transposase		543.852	0.275034	0.254051	1.08259	0.278989	0.464019
TDE_RS08405	TDE1753	UDP-glucose 4-epimerase GalE	galE	3326.7	0.137434	0.272486	0.504373	0.614	0.756982
TDE_RS08410	TDE1754	desulfoferrodoxin family protein		3201.33	0.383095	0.330956	1.15754	0.247051	0.427479
TDE_RS08420	TDE1756	hypothetical protein		71.5413	-0.122448	0.255205	-0.479804	0.631367	0.772839
TDE_RS08425	TDE1758	hypothetical protein		5.91624	0.134937	0.694603	0.194265	0.845968	0.917654
TDE_RS08430	TDE1759	hypothetical protein		35.8758	0.186443	0.243981	0.764172	0.444765	0.618677
TDE_RS08435	TDE1760	HD domain-containing protein		55.0359	0.302195	0.219075	1.37942	0.167767	0.333331
TDE_RS08440	TDE1761	DUF2087 domain-containing protein		14.3018	0.249436	0.399573	0.624258	0.532458	0.691311
TDE_RS08445	TDE1762	HAD family hydrolase		84.0753	0.366913	0.210081	1.74653	0.0807192	0.203818
TDE_RS08450	TDE1763	class I SAM-dependent methyltransferase		38.3309	0.508509	0.296367	1.71581	0.086197	0.212438
TDE_RS08460	TDE1766	hypothetical protein		22.6434	0.984349	0.352497	2.79251	0.00523016	0.0280272
TDE_RS08465	TDE1767	transglycosylase domain-containing protein		13.0933	0.396532	0.457817	0.866136	0.386416	0.565878
TDE_RS08470	TDE1768	hypothetical protein		10.5708	1.00153	0.45568	2.19788	0.0279576	0.0946511
TDE_RS08475	TDE1769	hypothetical protein		6.82956	0.523566	0.550996	0.950218	0.342002	0.52165
TDE_RS08480	TDE1771	hypothetical protein		29.8561	0.570913	0.377958	1.51052	0.13091	0.282764
TDE_RS08485	TDE1772	hypothetical protein		17.8431	0.447728	0.380745	1.17593	0.239624	0.419995
TDE_RS08490	TDE1773	hypothetical protein		53.6487	0.823477	0.350511	2.34937	0.0188054	0.0714189
TDE_RS08500	TDE1774	VOC family protein		27.1102	0.421378	0.36455	1.15589	0.247728	0.428362
TDE_RS08505	TDE1776	hypothetical protein		206.336	-0.0972035	0.203604	-0.477414	0.633068	0.773449
TDE_RS08515	TDE1777	hypothetical protein		17.8265	-0.584287	0.440711	-1.32578	0.184912	0.356913
TDE_RS08520	TDE1779	hypothetical protein		157.885	-0.189069	0.240391	-0.786506	0.431571	0.608123
TDE_RS13375	TDE1780	hypothetical protein		4.38099	0.299858	0.673799	0.445026	0.656301	0.7891
TDE_RS08525	TDE1781	hypothetical protein		23.0395	0.0944882	0.444029	0.212797	0.831485	0.909227
TDE_RS08530	TDE1783	hypothetical protein		9.35157	0.633407	0.47852	1.32368	0.18561	0.356913
TDE_RS08535	TDE1784	AraC family transcriptional regulator		270.605	0.549979	0.178753	3.07675	0.00209269	0.014397
TDE_RS08540	TDE1786	hypothetical protein		345.693	-0.00982299	0.254171	-0.0386472	0.969172	0.983347
TDE_RS08545	TDE1787	hypothetical protein		362.777	0.230902	0.191594	1.20516	0.228141	0.407958
TDE_RS08550	TDE1788	hypothetical protein		237.844	0.538953	0.236229	2.28148	0.0225198	0.0814956
TDE_RS08555	TDE1789	hypothetical protein		394.992	0.110236	0.282469	0.39026	0.696345	0.813298
TDE_RS08560	TDE1790	type II toxin-antitoxin system RelE/ParE family toxin		488.134	-0.118847	0.225478	-0.527091	0.598131	0.744913
TDE_RS08565	TDE1791	hypothetical protein		21.6586	0.133823	0.470102	0.284667	0.775899	0.871743
TDE_RS08570	TDE1792	hypothetical protein		28.336	-0.209187	0.392908	-0.532406	0.594444	0.742176
TDE_RS08575	TDE1793	carbon-nitrogen hydrolase family protein		154.285	0.0239358	0.192246	0.124506	0.900914	0.946917
TDE_RS08580	TDE1794	hypothetical protein		182.231	0.184811	0.306016	0.603927	0.545892	0.701589
TDE_RS13190	TDE1795	funZ protein		803.511	0.430949	0.23665	1.82104	0.0686003	0.18178
TDE_RS08590	TDE1796	SIMPL domain-containing protein		380.129	0.153811	0.19533	0.787442	0.431023	0.607684
TDE_RS08595	TDE1797	hypothetical protein		260.516	0.0717758	0.225202	0.318718	0.74994	0.852295
TDE_RS08600	TDE1798	hypothetical protein		622.895	1.26005	0.107113	11.7638	6e-32	3.09e-29
TDE_RS08605	TDE1799	hypothetical protein		1066.01	0.873281	0.159924	5.4606	4.75e-08	1.94e-06
TDE_RS08610	TDE1800	hypothetical protein		554.432	0.844222	0.213291	3.95807	7.56e-05	0.000984426
TDE_RS08615	TDE1801	toxin		312.807	0.653375	0.204754	3.19103	0.00141768	0.010422
TDE_RS08620	TDE1803	hypothetical protein		161.155	0.399157	0.245039	1.62895	0.103323	0.240153
TDE_RS08625	TDE1804	hypothetical protein		394.465	0.116682	0.206245	0.565746	0.571567	0.723867
TDE_RS08630	TDE1805	viperin family antiviral radical SAM protein		233.157	0.0282317	0.293386	0.0962272	0.92334	0.957965
TDE_RS08635	TDE1806	BrnA antitoxin family protein		510.572	0.199211	0.196128	1.01572	0.309763	0.493816
TDE_RS08640	TDE1807	BrnT family toxin		487.051	0.940713	0.151258	6.21926	5e-10	3.3e-08
TDE_RS08645	TDE1808	hypothetical protein		195.077	-0.240458	0.160792	-1.49546	0.134795	0.286397
TDE_RS08650	TDE1810	hypothetical protein		7.53937	-0.4618	0.514514	-0.897545	0.369428	0.551225
TDE_RS08655	TDE1811	restriction endonuclease		180.485	-0.101733	0.163098	-0.623752	0.532791	0.691311
TDE_RS08660	TDE1812	hypothetical protein		203.13	0.00303475	0.246606	0.0123061	0.990181	0.993699
TDE_RS08665	TDE1813	type II toxin-antitoxin system RelE/ParE family toxin		318.266	-0.211891	0.263591	-0.803863	0.421476	0.598817
TDE_RS08670	TDE1814	hypothetical protein		31.093	-0.321941	0.322445	-0.998438	0.318067	0.498894
TDE_RS08675	TDE1815	hypothetical protein		44.5522	-0.0193939	0.346415	-0.0559846	0.955354	0.976222
TDE_RS08685	TDE1816	TIR domain-containing protein		146.81	0.0518853	0.247081	0.209993	0.833673	0.909982
TDE_RS08690	TDE1817	hypothetical protein		126.204	0.200669	0.284952	0.704219	0.481296	0.64642
TDE_RS08695	TDE1818	SH3 domain-containing protein		213.901	0.228542	0.237935	0.960522	0.336792	0.516736
TDE_RS08700	TDE1820	TIGR04076 family protein		75.8453	0.805617	0.288071	2.79659	0.00516456	0.0280272
TDE_RS08705	TDE1821	SAP domain-containing protein		69.2767	0.254788	0.237924	1.07088	0.284224	0.469128
TDE_RS08710	TDE1822	hypothetical protein		23.8027	-0.0538774	0.397259	-0.135623	0.892119	0.94232
TDE_RS08715	TDE1823	hypothetical protein		83.0235	-0.603432	0.229998	-2.62365	0.00869942	0.0414511
TDE_RS08720	TDE1825	HNH endonuclease		139.499	0.0149938	0.236672	0.0633529	0.949485	0.974482
TDE_RS08725	TDE1826	transglutaminase-like domain-containing protein		502.348	0.262992	0.183271	1.43499	0.151291	0.30993
TDE_RS08730	TDE1827	carbon-nitrogen hydrolase family protein		225.824	0.0272736	0.171343	0.159175	0.873531	0.931136
TDE_RS08735	TDE1828	hypothetical protein		294.048	-0.293908	0.162091	-1.81324	0.0697955	0.183436
TDE_RS08745	TDE1829	aspartyl protease family protein		1714.78	0.0904852	0.198819	0.455115	0.649027	0.785077
TDE_RS08750	TDE1831	hypothetical protein		251.793	0.0591533	0.220188	0.268649	0.7882	0.878319
TDE_RS08755	TDE1832	SIMPL domain-containing protein		376.842	0.1415	0.194561	0.727281	0.467054	0.637522
TDE_RS08760	TDE1833	hypothetical protein		18.5535	-0.568236	0.426924	-1.331	0.183189	0.355436
TDE_RS08765	TDE1835	hypothetical protein		163.144	-0.200118	0.249639	-0.80163	0.422767	0.599936
TDE_RS08770	TDE1836	hypothetical protein		845.82	-0.247728	0.255173	-0.970827	0.331635	0.512182
TDE_RS08775	TDE1837	type II toxin-antitoxin system HicB family antitoxin		546.679	-0.161813	0.198464	-0.81533	0.414884	0.594043
TDE_RS08780	TDE1838	type II toxin-antitoxin system HicA family toxin		361.883	-0.00351836	0.207588	-0.0169488	0.986477	0.991874
TDE_RS08785	TDE1839	hypothetical protein		819.455	0.0986181	0.128709	0.766212	0.44355	0.618566
TDE_RS08790	TDE1840	hypothetical protein		556.969	0.884008	0.204658	4.31944	1.56e-05	0.00029166
TDE_RS08795	TDE1841	toxin		313.427	0.696609	0.205271	3.39361	0.000689767	0.00578101
TDE_RS08800	TDE1843	hypothetical protein		141.918	-0.861423	0.210339	-4.09541	4.21e-05	0.000612609
TDE_RS08805	TDE1844	integron integrase		2697.13	-0.101737	0.209968	-0.484536	0.628005	0.770557
TDE_RS08810	TDE1845	hypothetical protein		151.481	-0.0420763	0.179975	-0.233789	0.815149	0.897082
TDE_RS08815	TDE1846	hypothetical protein		69.4348	0.0230322	0.287468	0.0801207	0.936141	0.965407
TDE_RS08820	TDE1848	hypothetical protein		1244.44	0.223207	0.346447	0.644275	0.519397	0.680799
TDE_RS08825	TDE1849	outer membrane lipoprotein-sorting protein		793.774	0.325026	0.283516	1.14641	0.251625	0.43162
TDE_RS08830	TDE1850	FtsX-like permease family protein		1122.49	-0.190418	0.258359	-0.737027	0.461106	0.633436
TDE_RS08835	TDE1851	FtsX-like permease family protein		1480.62	-0.162379	0.207795	-0.781437	0.434546	0.61131
TDE_RS08840	TDE1852	ABC transporter ATP-binding protein		990.166	0.224736	0.143191	1.56949	0.116534	0.261414
TDE_RS08845	TDE1854	nucleotidyltransferase domain-containing protein		320.985	0.600345	0.231402	2.59438	0.00947614	0.0438527
TDE_RS08850	TDE1855	anaerobic ribonucleoside-triphosphate reductase	nrdD	6495.57	0.136585	0.215797	0.632933	0.526777	0.686949
TDE_RS08855	TDE1856	anaerobic ribonucleoside-triphosphate reductase activating protein		1917.93	-0.363505	0.285836	-1.27172	0.203471	0.377773
TDE_RS08860	TDE1857	DUF2147 domain-containing protein		1043.75	0.43844	0.253661	1.72845	0.0839079	0.209607
TDE_RS08865	TDE1858	PadR family transcriptional regulator		249.114	0.174152	0.271955	0.640371	0.521931	0.682687
TDE_RS08870	TDE1859	DUF4097 family beta strand repeat-containing protein		627.949	0.253812	0.257989	0.983809	0.325209	0.505485
TDE_RS08875	TDE1860	DUF1700 domain-containing protein		315.552	0.386494	0.27856	1.38747	0.165297	0.33048
TDE_RS08885	TDE1862	DUF4097 family beta strand repeat-containing protein		827.322	0.561094	0.286761	1.95666	0.0503875	0.147326
TDE_RS08890	TDE1863	Holliday junction branch migration protein RuvA	ruvA	390.776	0.332673	0.160935	2.06712	0.0387227	0.120622
TDE_RS08895	TDE1864	crossover junction endodeoxyribonuclease RuvC	ruvC	415.37	0.211847	0.176255	1.20193	0.229389	0.409006
TDE_RS08900	TDE1865	insulinase family protein		2736.69	0.110527	0.131562	0.840116	0.400843	0.580073
TDE_RS08905	TDE1870	type II CAAX endopeptidase family protein		802.926	0.877398	0.218001	4.02474	5.7e-05	0.000771851
TDE_RS08910	TDE1871	CPBP family intramembrane metalloprotease		1.96156	0.255473	0.922822	0.276839	0.781904	0.874978
TDE_RS08915	TDE1873	CPBP family intramembrane metalloprotease		14.94	0.103139	0.515847	0.199942	0.841526	0.914764
TDE_RS08920	TDE1875	hypothetical protein		477.118	-0.0224976	0.236773	-0.0950175	0.924301	0.95819
TDE_RS08925	TDE1876	WecB/TagA/CpsF family glycosyltransferase		503.01	0.104209	0.188721	0.552186	0.580821	0.731736
TDE_RS08930	TDE1877	16S rRNA (uracil(1498)-N(3))-methyltransferase		624.624	0.07172	0.168753	0.424999	0.670837	0.799104
TDE_RS08940	TDE1878	HAD family hydrolase		475.926	-0.313452	0.150637	-2.08084	0.0374481	0.117648
TDE_RS08945	TDE1879	energy-dependent translational throttle protein EttA	ettA	4172.17	0.21174	0.131626	1.60865	0.107692	0.248068
TDE_RS08950	TDE1880	hypothetical protein		365.8	0.245466	0.190481	1.28866	0.197515	0.371495
TDE_RS08955	TDE1881	16S rRNA (guanine(966)-N(2))-methyltransferase RsmD	rsmD	669.39	0.179605	0.179007	1.00334	0.315696	0.498335
TDE_RS08960	TDE1882	family 1 glycosylhydrolase		1470.68	0.00701574	0.186364	0.0376453	0.969971	0.983347
TDE_RS08965	TDE1883	DMT family transporter		1709.06	0.247005	0.136936	1.8038	0.0712623	0.18615
TDE_RS08970	TDE1884	hypothetical protein		3403.63	0.367861	0.169425	2.17123	0.0299135	0.0994411
TDE_RS08975	TDE1886	tRNA (N(6)-L-threonylcarbamoyladenosine(37)-C(2))-methylthiotransferase MtaB	mtaB	476.476	-0.352282	0.245019	-1.43777	0.150499	0.308629
TDE_RS08980	TDE1887	tetratricopeptide repeat protein		564.981	-0.579351	0.231656	-2.50091	0.0123875	0.0531217
TDE_RS08985	TDE1888	polymer-forming cytoskeletal protein		813.697	-0.0735675	0.182328	-0.40349	0.686588	0.809249
TDE_RS08990	TDE1889	branched-chain amino acid transport system II carrier protein	brnQ	2761.83	-0.0829021	0.173439	-0.477991	0.632657	0.773449
TDE_RS08995	TDE1891	Rpn family recombination-promoting nuclease/putative transposase		2313.64	0.945868	0.426074	2.21996	0.0264213	0.0911098
TDE_RS09000	TDE1893	translation elongation factor 4	lepA	2000.14	0.0611753	0.0788453	0.775891	0.437813	0.613893
TDE_RS09005	TDE1894	RnfABCDGE type electron transport complex subunit B		4176.85	0.322937	0.121485	2.65826	0.00785463	0.0379886
TDE_RS09010	TDE1895	GTPase Era	era	908.147	-0.0198712	0.18838	-0.105485	0.915991	0.953032
TDE_RS09015	TDE1896	bifunctional phosphoribosylaminoimidazolecarboxamide formyltransferase/IMP cyclohydrolase	purH	1493.52	-0.155028	0.241689	-0.641437	0.521239	0.682518
TDE_RS09020	TDE1897	phosphoribosylglycinamide formyltransferase	purN	808.642	-0.404286	0.170283	-2.3742	0.0175868	0.0678425
TDE_RS09025	TDE1898	preprotein translocase subunit SecA	secA	8201.71	-0.139679	0.128528	-1.08676	0.277143	0.461845
TDE_RS09030	TDE1900	GntR family transcriptional regulator		96.7919	0.202226	0.268493	0.753189	0.451336	0.624685
TDE_RS09035	TDE1901	ABC transporter ATP-binding protein		312.435	0.0396436	0.210039	0.188744	0.850293	0.919632
TDE_RS09040	TDE1903	ABC-2 transporter permease		118.546	-0.106428	0.248614	-0.428084	0.66859	0.798275
TDE_RS09045	TDE1904	uncharacterized gene		907.417	0.429383	0.32411	1.32481	0.185236	0.356913
TDE_RS09050	TDE1906	Rpn family recombination-promoting nuclease/putative transposase		1009.06	0.869811	0.365355	2.38073	0.0172783	0.0668545
TDE_RS09055	TDE1907	holo-ACP synthase		278.553	0.442584	0.181822	2.43416	0.0149266	0.0600011
TDE_RS09060	TDE1908	CdaR family protein		401.623	-0.0328988	0.234706	-0.14017	0.888525	0.940426
TDE_RS09065	TDE1909	diadenylate cyclase CdaA	cdaA	611.5	-0.126473	0.170083	-0.743597	0.45712	0.629979
TDE_RS09070	TDE1910	1-deoxy-D-xylulose-5-phosphate synthase	dxs	1912.68	-0.263043	0.132414	-1.98652	0.0469755	0.139793
TDE_RS09075	TDE1912	redox-sensing transcriptional repressor Rex		1084.08	0.310399	0.1285	2.41555	0.0157113	0.0625137
TDE_RS09080	TDE1913	class I SAM-dependent methyltransferase		917.237	-0.0942453	0.110489	-0.852984	0.393668	0.574211
TDE_RS09085	TDE1914	Holliday junction branch migration DNA helicase RuvB	ruvB	1490.26	0.141109	0.127676	1.10521	0.269068	0.452459
TDE_RS09090	TDE1915	iron-containing alcohol dehydrogenase		3465.28	0.513184	0.198246	2.58862	0.00963602	0.0444057
TDE_RS09095	TDE1916	glycerol kinase GlpK	glpK	1741.44	0.302379	0.193009	1.56666	0.117194	0.262436
TDE_RS09100	TDE1917	methyltransferase domain-containing protein		1198.62	0.0528595	0.271883	0.19442	0.845847	0.917654
TDE_RS09105	TDE1918	hypothetical protein		390.183	-0.133566	0.211717	-0.630874	0.528123	0.687189
TDE_RS09110	TDE1919	spiro-SPASM protein		1750.15	-0.0503033	0.135098	-0.372345	0.709636	0.820834
TDE_RS09115	TDE1920	lipoprotein		1114.17	0.102813	0.159033	0.646487	0.517964	0.679678
TDE_RS09120	TDE1921	hypothetical protein		1332.99	0.349987	0.167026	2.09541	0.0361345	0.114359
TDE_RS09125	TDE1922	uncharacterized gene		423.013	1.00761	0.355265	2.83624	0.00456488	0.0254782
TDE_RS09130	TDE1925	peptidylprolyl isomerase		2929.9	0.106661	0.166072	0.642255	0.520708	0.682169
TDE_RS09135	TDE1926	Gx transporter family protein		1786.49	-0.669794	0.215707	-3.10512	0.00190205	0.0133351
TDE_RS09145	TDE1927	phenylalanine--tRNA ligase subunit beta	pheT	4035.33	0.107114	0.153802	0.696439	0.486154	0.651584
TDE_RS09150	TDE1928	TIM barrel protein		466.485	-0.566982	0.225387	-2.51559	0.0118834	0.0515614
TDE_RS09155	TDE1929	hypothetical protein		1033.43	0.071976	0.175066	0.411136	0.680973	0.805519
TDE_RS09160	TDE1930	hypothetical protein		1672.79	-0.00525088	0.193423	-0.0271471	0.978342	0.986393
TDE_RS09165	TDE1931	cytidine deaminase		748.565	0.156074	0.207861	0.750858	0.452738	0.625815
TDE_RS09175	TDE1932	DUF4469 domain-containing protein		57.8039	0.141104	0.305961	0.461183	0.644667	0.782565
TDE_RS09180	TDE1933	hypothetical protein		274.167	0.545476	0.256207	2.12905	0.0332504	0.107075
TDE_RS09185	TDE1936	hypothetical protein		479	0.466384	0.2619	1.78077	0.0749498	0.193549
TDE_RS09190	TDE1938	Rpn family recombination-promoting nuclease/putative transposase		5222.37	0.527674	0.31034	1.70031	0.0890727	0.216211
TDE_RS09195	TDE1939	hypothetical protein		1338.23	0.197738	0.164346	1.20318	0.228906	0.408728
TDE_RS09200	TDE1940	hypothetical protein		2722.86	-0.0901463	0.0925016	-0.974538	0.329789	0.510252
TDE_RS09205	TDE1941	hypothetical protein		5617.64	-0.426889	0.121649	-3.5092	0.000449458	0.004145
TDE_RS09210	TDE1943	30S ribosomal protein S4	rpsD	2402.35	-0.10008	0.2543	-0.393549	0.693914	0.812731
TDE_RS09225	TDE1944	hypothetical protein		1425.55	-0.0205499	0.159286	-0.129012	0.897348	0.945099
TDE_RS09230	TDE1945	hypothetical protein		111.211	0.431084	0.192533	2.23901	0.0251551	0.08806
TDE_RS09235	TDE1946	hypothetical protein		164.068	0.291995	0.152482	1.91495	0.0554992	0.15675
TDE_RS09240	TDE1947	uncharacterized gene		1564.29	0.343922	0.20165	1.70554	0.0880945	0.2149
TDE_RS09245	TDE1948	ABC transporter permease		3106.91	0.303848	0.241294	1.25924	0.207942	0.382714
TDE_RS09250	TDE1949	ABC transporter ATP-binding protein		6199.53	0.318873	0.203458	1.56727	0.117053	0.262349
TDE_RS09255	TDE1950	BMP family ABC transporter substrate-binding protein		32305.1	0.393955	0.29565	1.33251	0.182694	0.355039
TDE_RS09260	TDE1951	ribonuclease Z		744.589	0.0464988	0.207225	0.224388	0.822455	0.902094
TDE_RS09265	TDE1952	L-2-amino-thiazoline-4-carboxylic acid hydrolase		152.114	0.658254	0.250973	2.62281	0.00872074	0.0414759
TDE_RS09270	TDE1953	TetR/AcrR family transcriptional regulator		56.6023	0.475614	0.241537	1.96912	0.0489396	0.144571
TDE_RS09275	TDE1954	type II toxin-antitoxin system Phd/YefM family antitoxin		494.181	-0.163565	0.216316	-0.756136	0.449568	0.623243
TDE_RS09280	TDE1955	hypothetical protein		1909.33	-0.325288	0.206161	-1.57783	0.114604	0.25821
TDE_RS09285	TDE1956	hypothetical protein		454.504	-0.506404	0.27558	-1.83759	0.0661223	0.176486
TDE_RS09290	TDE1957	hypothetical protein		2575.52	-0.886038	0.29379	-3.01589	0.00256225	0.016523
TDE_RS09295	TDE1958	leucine-rich repeat domain-containing protein		2891.15	-0.369007	0.203287	-1.8152	0.0694925	0.183372
TDE_RS09300	TDE1959	type II toxin-antitoxin system HicB family antitoxin		1536.71	-0.224349	0.206051	-1.0888	0.276242	0.460861
TDE_RS09305	TDE1960	hypothetical protein		60.4898	-0.295102	0.250382	-1.17861	0.238555	0.418978
TDE_RS09310	TDE1961	PIN domain-containing protein		348.101	-0.0230775	0.290589	-0.0794164	0.936701	0.965598
TDE_RS09315	TDE1962	hypothetical protein		421.113	0.0939384	0.355836	0.263994	0.791785	0.880608
TDE_RS09320	TDE1963	selenocysteine-specific translation elongation factor	selB	4137.13	-0.0471898	0.170241	-0.277193	0.781632	0.874978
TDE_RS09325	TDE1964	Na/Pi cotransporter family protein		2742.41	-0.140787	0.137989	-1.02028	0.307596	0.491908
TDE_RS09330	TDE1965	cation:proton antiporter		3379.71	-0.193835	0.199974	-0.969299	0.332396	0.512978
TDE_RS09335	TDE1966	trypsin-like peptidase domain-containing protein		2399.89	0.286072	0.122744	2.33065	0.0197719	0.0738362
TDE_RS09340	TDE1967	hypothetical protein		638.705	-0.248427	0.168167	-1.47727	0.139604	0.291796
TDE_RS09345	TDE1968	RlmE family RNA methyltransferase		146.871	0.0125383	0.179922	0.0696878	0.944442	0.97202
TDE_RS09350	TDE1969	sigma-54 dependent transcriptional regulator		293.471	0.658494	0.374576	1.75797	0.0787527	0.200426
TDE_RS09355	TDE1970	ATP-binding protein		242.106	0.116797	0.284328	0.410783	0.681232	0.805519
TDE_RS09360	TDE1971	hypothetical protein		440.063	-0.15081	0.222287	-0.678448	0.497488	0.658454
TDE_RS09365	TDE1973	CvpA family protein		138.378	-0.65672	0.19076	-3.44265	0.000576052	0.00502435
TDE_RS09370	TDE1974	undecaprenyldiphospho-muramoylpentapeptide beta-N-acetylglucosaminyltransferase	murG	1065.41	-0.113562	0.137595	-0.825333	0.409183	0.587515
TDE_RS09375	TDE1976	Rpn family recombination-promoting nuclease/putative transposase		2449.14	0.84621	0.459633	1.84106	0.0656131	0.175309
TDE_RS09380	TDE1977	haloacid dehalogenase-like hydrolase		3190.06	0.340634	0.223346	1.52514	0.127224	0.277648
TDE_RS09385	TDE1978	type II toxin-antitoxin system RelE/ParE family toxin		1228.65	0.0478252	0.334563	0.142948	0.886331	0.938906
TDE_RS09390	TDE1979	hypothetical protein		1965.08	0.597995	0.396541	1.50803	0.131547	0.283476
TDE_RS09400	TDE1983	leucine-rich repeat domain-containing protein		6506.04	0.268045	0.239798	1.1178	0.263654	0.447066
TDE_RS09405	TDE1984	hypothetical protein		1982.04	-0.159738	0.206646	-0.773004	0.43952	0.615615
TDE_RS09410	TDE1985	FecR domain-containing protein		6532.31	-0.391268	0.231328	-1.69139	0.0907614	0.218742
TDE_RS09415	TDE1986	adenylate/guanylate cyclase domain-containing protein		5176.11	0.11285	0.193343	0.583675	0.559439	0.712593
TDE_RS09420	TDE1987	hypothetical protein		525.331	0.25907	0.231961	1.11687	0.26405	0.447077
TDE_RS09425	TDE1988	hypothetical protein		1048.33	-0.329603	0.181271	-1.81829	0.0690198	0.18266
TDE_RS09430	TDE1989	lysophospholipid acyltransferase family protein		1381.11	0.264469	0.145771	1.81428	0.0696345	0.183372
TDE_RS09435	TDE1990	ATP-dependent DNA helicase		651.423	0.0156183	0.186755	0.0836296	0.933351	0.963302
TDE_RS09440	TDE1991	Rpn family recombination-promoting nuclease/putative transposase		222.869	1.42476	0.338313	4.21136	2.54e-05	0.00042378
TDE_RS09445	TDE1992	OmpA family protein		1609.8	0.157114	0.121193	1.29639	0.194841	0.368405
TDE_RS09450	TDE1993	aspartate ammonia-lyase		10670.1	-0.140602	0.125656	-1.11895	0.263163	0.446648
TDE_RS09455	TDE1995	YifB family Mg chelatase-like AAA ATPase		293.955	5.26792	0.772514	6.81919	9.16e-12	9.42e-10
TDE_RS09460	TDE1996	Panacea domain-containing protein		1408.84	0.364514	0.231472	1.57476	0.115311	0.259349
TDE_RS09465	TDE1997	hypothetical protein		219.948	0.220632	0.163354	1.35064	0.176812	0.346233
TDE_RS09470	TDE1998	phospho-sugar mutase		10779.1	0.452027	0.223567	2.02189	0.0431881	0.130733
TDE_RS09475	TDE1999	3'-5' exonuclease		1124.72	-0.238724	0.149687	-1.59483	0.110751	0.252542
TDE_RS09480	TDE2000	ABC transporter ATP-binding protein		470.711	-0.631762	0.174047	-3.62983	0.000283613	0.00293067
TDE_RS09485	TDE2001	M3 family oligoendopeptidase		5905.53	-0.350617	0.108499	-3.23153	0.00123129	0.00931796
TDE_RS09490	TDE2002	carboxypeptidase-like regulatory domain-containing protein		1264.04	-0.232558	0.153006	-1.51993	0.128529	0.279313
TDE_RS09495	TDE2003	leucine-rich repeat domain-containing protein		3557.51	0.794896	0.272777	2.91409	0.00356731	0.0211004
TDE_RS09500	TDE2005	TetR/AcrR family transcriptional regulator		593.991	0.407081	0.168765	2.41211	0.0158603	0.062686
TDE_RS09505	TDE2006	MMPL family transporter		543.362	-0.442796	0.343123	-1.29049	0.196881	0.370861
TDE_RS09510	TDE2007	ABC transporter ATP-binding protein		261.951	-0.11334	0.337532	-0.33579	0.737029	0.843209
TDE_RS09515	TDE2008	ABC transporter ATP-binding protein		212.058	0.0585369	0.430678	0.135918	0.891886	0.94232
TDE_RS09520	TDE2009	outer membrane lipoprotein-sorting protein		95.273	0.222728	0.477273	0.466669	0.640737	0.779847
TDE_RS09525	TDE2010	hypothetical protein		58.1952	-0.0751398	0.447672	-0.167846	0.866705	0.928305
TDE_RS09530	TDE2011	hypothetical protein		206.35	0.224333	0.323884	0.692633	0.48854	0.653692
TDE_RS09535	TDE2012	hypothetical protein		54.9313	-0.683857	0.254159	-2.69066	0.007131	0.0352201
TDE_RS09540	TDE2013	hypothetical protein		241.401	-0.0990926	0.153297	-0.646411	0.518013	0.679678
TDE_RS09550	TDE2014	ankyrin repeat domain-containing protein		307.924	-1.00655	0.171451	-5.87078	4.34e-09	2.6e-07
TDE_RS09555	TDE2015	lipoprotein		312.534	-1.08717	0.221503	-4.90818	9.19e-07	2.49e-05
TDE_RS09560	TDE2016	hypothetical protein		941.635	-0.155881	0.138512	-1.1254	0.260421	0.442578
TDE_RS09570	TDE2018	lipoprotein		395.685	0.284988	0.268632	1.06089	0.288741	0.474499
TDE_RS09575	TDE2020	RHS repeat-associated core domain-containing protein		4423.83	0.429763	0.305254	1.40789	0.159165	0.322973
TDE_RS09580	TDE2021	hypothetical protein		377.164	0.0109037	0.250925	0.0434538	0.96534	0.981747
TDE_RS09585	TDE2022	RHS repeat-associated core domain-containing protein		6627.57	0.655816	0.285793	2.29472	0.0217489	0.0793757
TDE_RS09590	TDE2023	tetratricopeptide repeat protein		1616.24	-0.141914	0.212537	-0.667713	0.504317	0.665098
TDE_RS13295	TDE2024	hypothetical protein		745.031	-0.024879	0.21507	-0.115678	0.907907	0.949998
TDE_RS13300	TDE2025	hypothetical protein		617.058	0.167121	0.24582	0.67985	0.496599	0.658025
TDE_RS09600	TDE2026	hypothetical protein		1112.79	-0.297491	0.200992	-1.48011	0.138843	0.290619
TDE_RS09605	TDE2028	FlgD immunoglobulin-like domain containing protein		10021.2	0.919487	0.199174	4.6165	3.9e-06	8.81e-05
TDE_RS09610	TDE2029	TatD family hydrolase		789.299	0.15295	0.132847	1.15133	0.249597	0.430217
TDE_RS09620	TDE2030	septal ring lytic transglycosylase RlpA family protein		2875.61	-0.189911	0.157256	-1.20765	0.227182	0.407629
TDE_RS09625	TDE2032	omptin family outer membrane protease		318.353	-0.245027	0.160009	-1.53133	0.125687	0.27476
TDE_RS09630	TDE2033	ISNCY-like element ISTde1 family transposase		168.155	-0.644945	0.239673	-2.69094	0.00712518	0.0352201
TDE_RS09635	TDE2034	glycosyltransferase family 4 protein		1263.65	-0.133293	0.164905	-0.808305	0.418915	0.597488
TDE_RS09640	TDE2035	glucose-1-phosphate adenylyltransferase		4328.01	0.818803	0.304791	2.68644	0.00722177	0.0355407
TDE_RS09645	TDE2036	ATP-dependent Clp protease ATP-binding subunit		2593.85	0.0625319	0.147516	0.423898	0.67164	0.79932
TDE_RS09650	TDE2037	ATP--guanido phosphotransferase		1828.55	-0.314731	0.185835	-1.6936	0.0903405	0.218464
TDE_RS09655	TDE2038	UvrB/UvrC motif-containing protein		1144.43	0.14722	0.241772	0.60892	0.542577	0.69938
TDE_RS09660	TDE2039	ABC transporter permease		284.264	0.234371	0.488033	0.480236	0.631059	0.77283
TDE_RS09665	TDE2040	ABC transporter ATP-binding protein		125.233	0.472695	0.509739	0.927327	0.353757	0.533228
TDE_RS09670	TDE2041	ABC transporter permease		275.602	-0.0710851	0.408573	-0.173984	0.861878	0.926104
TDE_RS09675	TDE2042	hypothetical protein		164.713	-0.214463	0.393851	-0.544528	0.586078	0.735958
TDE_RS09680	TDE2043	signal recognition particle-docking protein FtsY	ftsY	427.082	0.0365042	0.218107	0.167368	0.86708	0.928305
TDE_RS09685	TDE2044	hypothetical protein		939.732	-0.628478	0.193494	-3.24806	0.00116196	0.00892453
TDE_RS09690	TDE2045	hypothetical protein		238.73	-1.01867	0.205604	-4.95452	7.25e-07	2.01e-05
TDE_RS09695	TDE2046	peptide chain release factor 2	prfB	2866	-0.0632512	0.109434	-0.577986	0.563273	0.716058
TDE_RS09700	TDE2047	hypothetical protein		1160.05	0.194255	0.123	1.57932	0.114264	0.257669
TDE_RS09705	TDE2048	hypothetical protein		868.984	-0.169826	0.247036	-0.687455	0.491796	0.655303
TDE_RS09710	TDE2049	peptide ABC transporter substrate-binding protein		3035.89	-0.0423808	0.164764	-0.257221	0.797008	0.884686
TDE_RS09720	TDE2050	BrnA antitoxin family protein		629.52	0.262012	0.307526	0.851998	0.394215	0.574683
TDE_RS09725	TDE2051	BrnT family toxin		245.999	0.222268	0.22086	1.00638	0.314235	0.497507
TDE_RS09730	TDE2052	SufS family cysteine desulfurase		2805.06	0.162796	0.150016	1.08519	0.277837	0.462701
TDE_RS09735	TDE2053	SUF system NifU family Fe-S cluster assembly protein		615.14	-0.00962791	0.127069	-0.0757694	0.939603	0.968201
TDE_RS09740	TDE2054	hypothetical protein		917.725	0.952845	0.298595	3.1911	0.00141733	0.010422
TDE_RS09745	TDE2055	ZinT/AdcA family metal-binding protein		6033.21	1.25259	0.345345	3.62708	0.000286647	0.00295017
TDE_RS09750	TDE2056	ZinT/AdcA family metal-binding protein		6536.18	0.763531	0.339236	2.25074	0.0244021	0.086009
TDE_RS09755	TDE2057	hypothetical protein		173.498	1.03004	0.274579	3.75136	0.000175881	0.00195061
TDE_RS09760	TDE2058	DUF4198 domain-containing protein		2721.44	1.04746	0.25967	4.0338	5.49e-05	0.000758254
TDE_RS09765	TDE2061	DUF4198 domain-containing protein		337.759	0.0781211	0.7217	0.108246	0.913801	0.95249
TDE_RS09770	TDE2062	hypothetical protein		141.857	0.0165323	0.746071	0.0221591	0.982321	0.988854
TDE_RS09775	TDE2063	ferrous iron transport protein B	feoB	806.506	-0.625554	0.639106	-0.978795	0.327681	0.508212
TDE_RS09780	TDE2064	ferrous iron transport protein A		108.378	-0.0876742	0.464335	-0.188817	0.850237	0.919632
TDE_RS09785	TDE2065	FeoA family protein		214.221	-0.193514	0.435129	-0.444726	0.656517	0.7891
TDE_RS09790	TDE2066	exodeoxyribonuclease VII small subunit	xseB	265.102	-0.0065993	0.227198	-0.0290464	0.976828	0.98609
TDE_RS09795	TDE2067	uncharacterized gene	mutL	1841.86	-0.249523	0.176888	-1.41063	0.158355	0.321584
TDE_RS09800	TDE2068	hypothetical protein		5281.76	0.163849	0.192011	0.85333	0.393476	0.574211
TDE_RS09805	TDE2069	RidA family protein		2237.26	0.106772	0.235018	0.454314	0.649603	0.785077
TDE_RS09810	TDE2070	hypothetical protein		1310.05	-0.86396	0.200689	-4.30497	1.67e-05	0.000309153
TDE_RS09815	TDE2071	hypothetical protein		101.479	0.707927	0.261297	2.70928	0.00674289	0.0337538
TDE_RS09820	TDE2072	hypothetical protein		1411.73	0.586021	0.183165	3.19942	0.00137705	0.0102108
TDE_RS09825	TDE2073	tetratricopeptide repeat protein		7000.4	0.444377	0.195901	2.26837	0.0233067	0.0831735
TDE_RS09830	TDE2074	23S rRNA (adenine(2503)-C(2))-methyltransferase RlmN	rlmN	1406.32	-0.243872	0.203035	-1.20114	0.229698	0.409006
TDE_RS09835	TDE2075	EAL domain-containing protein		4325.14	-0.13801	0.215298	-0.641021	0.521509	0.682524
TDE_RS09840	TDE2076	extracellular solute-binding protein		3815.42	-0.133568	0.238903	-0.559087	0.576102	0.728051
TDE_RS09845	TDE2077	hypothetical protein		117.962	-0.173253	0.340487	-0.508841	0.610864	0.754925
TDE_RS09850	TDE2078	tetratricopeptide repeat protein		852.532	0.163082	0.251523	0.64838	0.516739	0.679045
TDE_RS09855	TDE2079	sigma 54-interacting transcriptional regulator		3135.3	-0.306161	0.183575	-1.66777	0.0953615	0.225962
TDE_RS09860	TDE2080	30S ribosomal protein S1	rpsA	18991	-0.0194836	0.159479	-0.122171	0.902764	0.9477
TDE_RS09865	TDE2081	GerMN domain-containing protein		1833.21	-0.0287891	0.113005	-0.25476	0.798908	0.886031
TDE_RS09870	TDE2083	STAS domain-containing protein		1859.23	0.0953734	0.214037	0.445594	0.655891	0.7891
TDE_RS09875	TDE2084	RNA methyltransferase		67.6132	-0.759882	0.278527	-2.72822	0.00636778	0.0324777
TDE_RS09880	TDE2085	UMP kinase	pyrH	3818.16	0.922044	0.169517	5.43924	5.35e-08	2.05e-06
TDE_RS09885	TDE2086	DnaJ domain-containing protein		2012.25	0.655107	0.165185	3.96591	7.31e-05	0.000959845
TDE_RS09890	TDE2087	translation initiation factor IF-1	infA	798.651	0.0342729	0.187914	0.182387	0.855279	0.922697
TDE_RS09895	TDE2088	TraR/DksA family transcriptional regulator		212.152	0.572924	0.298423	1.91984	0.054878	0.155679
TDE_RS09900	TDE2089	signal recognition particle protein	ffh	3959.58	0.31679	0.141024	2.24635	0.0246818	0.0866389
TDE_RS09905	TDE2090	NAD(P)H-dependent glycerol-3-phosphate dehydrogenase		2405.81	-0.00211008	0.172205	-0.0122533	0.990224	0.993699
TDE_RS09910	TDE2091	ABC transporter substrate-binding protein		2152.31	0.0446744	0.137325	0.325319	0.74494	0.848956
TDE_RS09915	TDE2092	ABC transporter substrate-binding protein		1311.46	-0.127886	0.138064	-0.926281	0.3543	0.53366
TDE_RS09920	TDE2093	hypothetical protein		2385.28	0.519874	0.273916	1.89793	0.057705	0.160661
TDE_RS09930	TDE2095	penicillin binding protein PBP4B	pbp4b	1373.59	-0.351013	0.203986	-1.72077	0.0852931	0.211018
TDE_RS09935	TDE2096	DUF1343 domain-containing protein		556.638	-0.180505	0.142313	-1.26837	0.204666	0.378984
TDE_RS09940	TDE2097	uncharacterized gene		909.967	0.413507	0.273829	1.51009	0.131019	0.282764
TDE_RS09945	TDE2098	uncharacterized gene		2.40247	0.505206	0.823787	0.613272	0.539696	0.696758
TDE_RS09950	TDE2101	SUMF1/EgtB/PvdO family nonheme iron enzyme		2183.61	0.95514	0.334	2.8597	0.00424043	0.0241385
TDE_RS09955	TDE2102	hypothetical protein		1091.25	0.718118	0.261162	2.7497	0.00596489	0.0310898
TDE_RS09960	TDE2103	glycosyltransferase family 2 protein		1091.13	0.257346	0.257725	0.998532	0.318021	0.498894
TDE_RS09965	TDE2104	hypothetical protein		15883	0.389288	0.260484	1.49448	0.135051	0.286547
TDE_RS09970	TDE2105	BrnA antitoxin family protein		909.37	0.178963	0.261641	0.684005	0.493972	0.657522
TDE_RS09975	TDE2106	BrnT family toxin		578.115	0.103466	0.217917	0.474798	0.634931	0.775357
TDE_RS09980	TDE2107	dihydroorotase family protein		1009.45	-0.245705	0.142594	-1.72311	0.084868	0.210574
TDE_RS09985	TDE2108	carboxypeptidase-like regulatory domain-containing protein		721.364	-0.218862	0.112541	-1.94474	0.0518065	0.15011
TDE_RS09990	TDE2109	DEAD/DEAH box helicase		1601.75	0.0808033	0.112898	0.715721	0.474163	0.641791
TDE_RS09995	TDE2110	orotidine-5'-phosphate decarboxylase	pyrF	855.35	-0.174291	0.101698	-1.71382	0.0865616	0.213132
TDE_RS10000	TDE2111	DUF4340 domain-containing protein		223.076	-0.474646	0.185949	-2.55256	0.0106935	0.0476028
TDE_RS10005	TDE2112	GldG family protein		188.843	-0.554372	0.353117	-1.56994	0.116429	0.261407
TDE_RS10010	TDE2113	ABC transporter permease subunit		88.3904	-1.05609	0.350703	-3.01135	0.00260085	0.0166625
TDE_RS10015	TDE2114	ABC transporter ATP-binding protein		199.316	-0.683559	0.280817	-2.43418	0.0149255	0.0600011
TDE_RS10020	TDE2115	SpoIIE family protein phosphatase		1633.37	-0.679585	0.225038	-3.01986	0.00252888	0.0165148
TDE_RS10025	TDE2116	hypothetical protein		1242.72	-0.542916	0.206623	-2.62756	0.00859993	0.0410531
TDE_RS10030	TDE2117	UPF0164 family protein		1048.02	-0.0690607	0.193244	-0.357375	0.720811	0.829448
TDE_RS10035	TDE2118	DNA topoisomerase IV subunit A		3078.97	-0.0473976	0.124609	-0.380369	0.703671	0.818511
TDE_RS10040	TDE2119	glycine reductase complex selenoprotein B	grdB	50673.1	-1.01804	0.187293	-5.43559	5.46e-08	2.07e-06
TDE_RS10045	TDE2120	glycine/sarcosine/betaine reductase component B subunit		63913.9	-0.855018	0.19624	-4.35699	1.32e-05	0.000255097
TDE_RS10050	TDE2121	epoxyqueuosine reductase QueH		311.224	-0.571655	0.179293	-3.18838	0.00143074	0.010488
TDE_RS10055	TDE2122	DHH family phosphoesterase		2677.49	-0.1517	0.154381	-0.982634	0.325788	0.505885
TDE_RS10060	TDE2123	ATP-dependent Clp protease adaptor ClpS		496.786	0.286719	0.350934	0.817017	0.413919	0.592991
TDE_RS10065	TDE2124	ATP-dependent Clp protease ATP-binding subunit ClpA	clpA	3233.95	0.457567	0.325672	1.40499	0.160023	0.323441
TDE_RS10070	TDE2125	leucyl/phenylalanyl-tRNA--protein transferase	aat	247.759	0.179969	0.399718	0.450239	0.652538	0.787145
TDE_RS10075	TDE2126	hypothetical protein		115.2	-0.0469541	0.263556	-0.178156	0.8586	0.923978
TDE_RS10080	TDE2127	type II toxin-antitoxin system VapC family toxin		102.216	0.0123453	0.21365	0.0577828	0.953922	0.976011
TDE_RS10085	TDE2128	MFS transporter		481.336	-0.213885	0.301135	-0.710261	0.477542	0.644603
TDE_RS10090	TDE2130	hypothetical protein		1287.42	0.23485	0.236174	0.994393	0.320032	0.500606
TDE_RS10095	TDE2131	CbiM family transporter		1423.73	-0.0972459	0.237301	-0.4098	0.681953	0.806001
TDE_RS10100	TDE2132	ABC transporter ATP-binding protein		2844.54	-0.0837808	0.13767	-0.608563	0.542814	0.69938
TDE_RS10105	TDE2133	energy-coupling factor transporter transmembrane component T		1282.5	0.0506948	0.172246	0.294316	0.768516	0.866897
TDE_RS10110	TDE2135	Rpn family recombination-promoting nuclease/putative transposase		445.174	1.40073	0.423633	3.30647	0.000944786	0.007573
TDE_RS10115	TDE2136	uncharacterized gene		87.8051	0.872995	0.368494	2.36909	0.0178321	0.0686857
TDE_RS10120	TDE2137	alpha-2-macroglobulin family protein		16718.4	0.50154	0.180644	2.77641	0.00549633	0.0289796
TDE_RS10125	TDE2138	ankyrin repeat domain-containing protein		551.786	0.610878	0.255328	2.39252	0.0167329	0.0655308
TDE_RS10130	TDE2139	hypothetical protein		886.17	0.508474	0.21588	2.35536	0.0185049	0.0706427
TDE_RS10135	TDE2140	S9 family peptidase		5461.84	-0.427498	0.155735	-2.74503	0.00605054	0.0314506
TDE_RS10140	TDE2142	methyl-accepting chemotaxis protein		695.004	-1.52937	0.317801	-4.81234	1.49e-06	3.88e-05
TDE_RS10145	TDE2143	penicillin-binding protein 1C	pbpC	1146.88	0.116772	0.192554	0.606437	0.544224	0.700495
TDE_RS10150	TDE2144	L-serine ammonia-lyase, iron-sulfur-dependent, subunit alpha		1107.35	-0.0583667	0.312183	-0.186963	0.85169	0.920368
TDE_RS10155	TDE2145	SUMF1/EgtB/PvdO family nonheme iron enzyme		300.987	0.326696	0.269295	1.21315	0.225072	0.405256
TDE_RS10160	TDE2146	alpha/beta hydrolase		2297.27	0.65564	0.216653	3.02623	0.00247626	0.0162785
TDE_RS10165	TDE2147	lipoprotein		766.848	0.690182	0.192903	3.57787	0.000346402	0.00336337
TDE_RS10170	TDE2148	OmpA family protein		1320.67	-0.289447	0.0808128	-3.5817	0.000341366	0.00335242
TDE_RS10175	TDE2149	LysM peptidoglycan-binding domain-containing protein		1256.78	-0.532277	0.140024	-3.80133	0.000143923	0.00166808
TDE_RS10180	TDE2150	hypothetical protein		1648.17	-0.452541	0.143787	-3.1473	0.00164787	0.0116804
TDE_RS10185	TDE2151	DUF188 domain-containing protein		256.356	-0.655973	0.247218	-2.65342	0.00796805	0.0384649
TDE_RS10190	TDE2152	cell division protein ZapA		384.54	-0.50719	0.171904	-2.95042	0.00317339	0.0195806
TDE_RS10195	TDE2153	hypothetical protein		1311.43	-0.11928	0.14744	-0.809006	0.418512	0.597381
TDE_RS10200	TDE2154	50S ribosomal protein L20	rplT	1084.68	0.240139	0.127774	1.87941	0.0601892	0.165103
TDE_RS10205	TDE2155	50S ribosomal protein L35	rpmI	807.521	0.314982	0.158941	1.98175	0.0475072	0.14115
TDE_RS10210	TDE2156	translation initiation factor IF-3	infC	3269.05	0.0880755	0.115395	0.763253	0.445313	0.618677
TDE_RS10215	TDE2157	energy-coupling factor transporter transmembrane component T		27.0532	-0.847918	0.618096	-1.37182	0.170119	0.336445
TDE_RS10220	TDE2158	energy-coupling factor ABC transporter ATP-binding protein		32.2407	-0.414399	0.589551	-0.702906	0.482114	0.647095
TDE_RS10225	TDE2159	MptD family putative ECF transporter S component		58.3738	0.276212	0.311233	0.887479	0.374821	0.555219
TDE_RS10230	TDE2161	GNAT family protein		809.974	-0.0361695	0.124428	-0.290687	0.771291	0.869265
TDE_RS10235	TDE2162	SAM-dependent methyltransferase		822.907	0.211176	0.158704	1.33062	0.183312	0.355436
TDE_RS10240	TDE2163	zinc metallopeptidase		2362.33	0.850729	0.166315	5.11515	3.13e-07	9.84e-06
TDE_RS10245	TDE2164	hypothetical protein		4891.97	0.761324	0.179763	4.23516	2.28e-05	0.000391759
TDE_RS10250	TDE2165	hydrogenase nickel incorporation protein HypB	hypB	537.313	-0.286776	0.168155	-1.70543	0.0881147	0.2149
TDE_RS10255	TDE2166	hydrogenase maturation nickel metallochaperone HypA		298.7	-0.210649	0.16384	-1.2857	0.198549	0.372352
TDE_RS10260	TDE2167	FAD-dependent oxidoreductase		6790.97	0.179337	0.178121	1.00683	0.314017	0.497507
TDE_RS10265	TDE2169	DUF3784 domain-containing protein		156.377	0.538579	0.247034	2.18018	0.029244	0.0977206
TDE_RS10270	TDE2171	class I SAM-dependent methyltransferase		1363.3	0.148649	0.242014	0.614217	0.539072	0.696301
TDE_RS10275	TDE2173	DUF3847 domain-containing protein		57.9106	0.987134	0.43418	2.27356	0.0229926	0.0822808
TDE_RS10280	TDE2174	acyl-CoA thioester hydrolase/BAAT C-terminal domain-containing protein		2308.32	0.52055	0.20536	2.53481	0.0112507	0.0495687
TDE_RS10285	TDE2175	transposon-encoded TnpW family protein		21.6548	1.40317	0.346729	4.04688	5.19e-05	0.000729772
TDE_RS10290	TDE2176	recombinase family protein		311.713	0.764801	0.230358	3.32005	0.000900019	0.0072594
TDE_RS10295	TDE2177	uncharacterized gene		121.721	0.260672	0.222831	1.16982	0.242073	0.421131
TDE_RS10300	TDE2178	hypothetical protein		2971.31	0.59834	0.182925	3.27095	0.00107185	0.00845975
TDE_RS10305	TDE2179	ClC family H(+)/Cl(-) exchange transporter		649.328	-0.519641	0.129837	-4.00225	6.27e-05	0.00083646
TDE_RS10310	TDE2180	tRNA uridine-5-carboxymethylaminomethyl(34) synthesis GTPase MnmE	mnmE	830.426	-0.280831	0.148799	-1.88732	0.0591178	0.163033
TDE_RS10315	TDE2181	phosphatase PAP2 family protein		814.074	-0.504612	0.133551	-3.77841	0.000157832	0.00177337
TDE_RS10320	TDE2182	putative glycoside hydrolase		2484.1	-0.255019	0.13182	-1.93461	0.0530388	0.151801
TDE_RS10325	TDE2183	CpXC domain-containing protein		3032.02	0.0608402	0.21392	0.284406	0.776099	0.871743
TDE_RS10330	TDE2184	WD40 repeat domain-containing protein		4631.02	-0.000256408	0.14307	-0.00179219	0.99857	0.998958
TDE_RS10335	TDE2185	extracellular solute-binding protein		837.581	-0.163188	0.185881	-0.877916	0.379989	0.560293
TDE_RS10340	TDE2186	AMP-binding protein		1310.18	-0.335144	0.244843	-1.36881	0.171058	0.336836
TDE_RS10345	TDE2187	ParB N-terminal domain-containing protein		1592.26	-0.00629029	0.110734	-0.0568052	0.9547	0.976222
TDE_RS10350	TDE2188	hypothetical protein		4505.03	-0.0899817	0.192988	-0.466256	0.641033	0.779847
TDE_RS10355	TDE2189	M23 family metallopeptidase		807.881	0.020522	0.156681	0.13098	0.895791	0.944564
TDE_RS10360	TDE2190	single-stranded-DNA-specific exonuclease RecJ	recJ	2893.19	-0.113576	0.115475	-0.983557	0.325334	0.505485
TDE_RS10365	TDE2191	thymidine phosphorylase		3237.63	0.223992	0.224221	0.998978	0.317806	0.498894
TDE_RS10370	TDE2192	threonine synthase		2119.4	-0.100297	0.116886	-0.858075	0.390851	0.571073
TDE_RS10375	TDE2193	cytidine/deoxycytidylate deaminase family protein		1252.62	0.226577	0.175732	1.28933	0.197283	0.371331
TDE_RS10380	TDE2194	glycine C-acetyltransferase		13933.1	0.329046	0.147538	2.23025	0.025731	0.0893468
TDE_RS10385	TDE2195	RNA pseudouridine synthase		745.28	0.71823	0.156042	4.60281	4.17e-06	9.33e-05
[truncated: 576 more rows]

## Sheet: up-regulated DEG
Supplemental Table 2. Genes that are up-regulated in the atcS deletion strain. Dark magenta reflects those genes found to be DE using the rigorous analysis while light plum are DE using both criteria.
Locus Tag	Old Locus Tag	Name	Symbol	baseMean	log2FoldChange	lfcSE	stat	pvalue	padj
TDE_RS00050	TDE0009	cytidylate kinase family protein		3903.16	1.31156	0.343569	3.81746	0.000134832	0.00160612
TDE_RS00055	TDE0010	NUDIX hydrolase		366.396	0.729852	0.242223	3.01314	0.00258557	0.0166317
TDE_RS00070	TDE0013	bifunctional methylenetetrahydrofolate dehydrogenase/methenyltetrahydrofolate cyclohydrolase FolD	folD	9077.06	0.578815	0.232562	2.48886	0.0128152	0.054592
TDE_RS00075	TDE0014	hypothetical protein		3028.93	0.603152	0.199239	3.02728	0.00246768	0.0162785
TDE_RS00080	TDE0015	lipoprotein		4509.95	0.670236	0.169361	3.95745	7.58e-05	0.000984426
TDE_RS00095	TDE0018	LysM peptidoglycan-binding domain-containing protein		25046.8	1.10272	0.24424	4.51492	6.33e-06	0.00013581
TDE_RS00255	TDE0049	Rpn family recombination-promoting nuclease/putative transposase		1611.49	1.32709	0.470032	2.8234	0.00475173	0.0262177
TDE_RS00290	TDE0056	DNA-directed RNA polymerase subunit omega		815.401	0.518875	0.186805	2.77762	0.00547578	0.0289306
TDE_RS00355	TDE0070	RNA polymerase sigma factor RpoD/SigA		1265.46	1.50455	0.295734	5.0875	3.63e-07	1.11e-05
TDE_RS00530	TDE0106	hypothetical protein		699.187	1.90641	0.49155	3.87837	0.00010516	0.00130085
TDE_RS00540	TDE0108	hypothetical protein		1967.77	0.976877	0.177577	5.50115	3.77e-08	1.64e-06
TDE_RS00580	TDE0116	membrane protein		603.341	0.685763	0.247383	2.77207	0.00557016	0.029249
TDE_RS00590	TDE0118	hypothetical protein		1282.34	0.539506	0.0938931	5.74596	9.14e-09	4.7e-07
TDE_RS00595	TDE0119	flagellar export chaperone FliS	fliS	1283.74	0.720947	0.147976	4.87207	1.1e-06	2.96e-05
TDE_RS00635	TDE0127	helix-turn-helix transcriptional regulator		33.539	1.00052	0.260237	3.84467	0.000120716	0.00145895
TDE_RS00640	TDE0128	EAL domain-containing protein		839.905	0.673687	0.178433	3.77558	0.000159633	0.00178581
TDE_RS00680	TDE0138	FAD-binding oxidoreductase		640.997	0.603098	0.238748	2.52608	0.0115343	0.0505582
TDE_RS00770	TDE0159	hypothetical protein		905.142	0.576158	0.212797	2.70755	0.00677815	0.0338644
TDE_RS00780	TDE0160	hypothetical protein		937.997	0.52039	0.193204	2.69347	0.00707115	0.0351237
TDE_RS00800	TDE0165	Rpn family recombination-promoting nuclease/putative transposase		2212.99	1.04937	0.348592	3.01031	0.00260979	0.0166625
TDE_RS00845	TDE0174	nicotinate phosphoribosyltransferase		1121.12	0.781484	0.259756	3.00853	0.00262514	0.016719
TDE_RS00915	TDE0190	DMT family transporter		102.497	0.588996	0.227909	2.58434	0.00975642	0.0447474
TDE_RS00985	TDE0205	adenylate/guanylate cyclase domain-containing protein		1836.57	0.987893	0.179468	5.50457	3.7e-08	1.64e-06
TDE_RS01085	TDE0220	hypothetical protein		98.6343	0.597251	0.191412	3.12024	0.00180705	0.0127036
TDE_RS01155	TDE0235	hypothetical protein		393.294	0.581437	0.177323	3.27897	0.00104188	0.00827393
TDE_RS01165	TDE0237	ribonuclease Y	rny	15294.3	0.585962	0.139708	4.1942	2.74e-05	0.000448782
TDE_RS13225	TDE0238	thioredoxin	trxA	1002.67	0.760866	0.294686	2.58196	0.00982419	0.044978
TDE_RS01550	TDE0317	DUF2089 domain-containing protein		417.839	0.542795	0.149404	3.63306	0.000280078	0.00290581
TDE_RS01650	TDE0338	methyl-accepting chemotaxis protein		335.95	1.1692	0.383161	3.05146	0.00227728	0.0152988
TDE_RS01660	TDE0340	fructose bisphosphate aldolase		11157.1	0.767957	0.249398	3.07924	0.00207529	0.0143284
TDE_RS01715	TDE0351	L-lactate dehydrogenase		1990.93	0.779809	0.255514	3.05193	0.00227378	0.0152988
TDE_RS01720	TDE0352	RpiB/LacA/LacB family sugar-phosphate isomerase		1470.69	0.869955	0.2287	3.80392	0.000142423	0.00165816
TDE_RS01775	TDE0363	helix-turn-helix domain-containing protein		166.844	0.64846	0.192137	3.37499	0.000738175	0.00611381
TDE_RS01885	TDE0386	ABC transporter substrate-binding protein		7939.81	0.513625	0.207516	2.47511	0.0133196	0.0558163
TDE_RS01980	TDE0407	NADPH-dependent glutamate synthase	gltA	6112.04	0.520858	0.121487	4.28736	1.81e-05	0.000318641
TDE_RS01985	TDE0408	sulfide/dihydroorotate dehydrogenase-like FAD/NAD-binding protein		4949.81	0.509455	0.0926999	5.49574	3.89e-08	1.64e-06
TDE_RS02100	TDE0434	rubrerythrin family protein		4553.52	0.754243	0.149651	5.04	4.66e-07	1.34e-05
TDE_RS02105	TDE0435	RecQ family ATP-dependent DNA helicase		450.475	2.61726	0.45904	5.70158	1.19e-08	5.66e-07
TDE_RS02170	TDE0448	deoxyribose-phosphate aldolase	deoC	1511	0.54245	0.159244	3.40641	0.000658231	0.00560804
TDE_RS02180	TDE0450	M20 family peptidase		2495.02	0.502948	0.139406	3.6078	0.000308806	0.00312818
TDE_RS02200	TDE0454	tRNA 2-thiocytidine biosynthesis TtcA family protein		157.749	0.952429	0.22989	4.14298	3.43e-05	0.000534605
TDE_RS02260	TDE0468	outer membrane lipoprotein-sorting protein		4637.24	0.718565	0.139228	5.16107	2.46e-07	7.8e-06
TDE_RS02340	TDE0484	cache domain-containing protein		2120.88	0.921699	0.221643	4.15848	3.2e-05	0.000515197
TDE_RS02405	TDE0497	hypothetical protein		297.129	0.52157	0.162837	3.20302	0.00135992	0.0101256
TDE_RS02430	TDE0501	hypothetical protein		489.69	1.2225	0.251422	4.86233	1.16e-06	3.08e-05
TDE_RS02435	TDE0502	ankyrin repeat domain-containing protein		863.904	0.562411	0.146857	3.82965	0.000128323	0.0015357
TDE_RS02470	TDE0509	hypothetical protein		156.862	0.607573	0.218546	2.78007	0.00543469	0.0287725
TDE_RS02480	TDE0513	DUF4261 domain-containing protein		667.503	0.571955	0.1812	3.15648	0.00159684	0.0113499
TDE_RS02485	TDE0514	hypothetical protein		93.0724	0.978185	0.225317	4.34137	1.42e-05	0.000268512
TDE_RS02490	TDE0515	hypothetical protein		459.206	0.727988	0.179183	4.06281	4.85e-05	0.000685446
TDE_RS02495	TDE0516	hypothetical protein		114.26	0.733512	0.242535	3.02436	0.00249159	0.0163126
TDE_RS02500	TDE0517	hypothetical protein		302.216	0.675218	0.200083	3.37469	0.00073898	0.00611381
TDE_RS02540	TDE0525	DUF2271 domain-containing protein		18395.5	0.974262	0.36143	2.69558	0.00702663	0.0350378
TDE_RS02630	TDE0544	formylglycine-generating enzyme family protein		298.213	0.980573	0.27973	3.50543	0.000455868	0.00418911
TDE_RS02740	TDE0568	hypothetical protein		50.2546	0.724818	0.250371	2.89497	0.00379193	0.0218759
TDE_RS02745	TDE0569	hypothetical protein		789.448	1.25673	0.421246	2.98338	0.00285085	0.0179785
TDE_RS02750	TDE0570	DNA-binding domain-containing protein		3996.36	1.54663	0.4371	3.5384	0.000402567	0.00379415
TDE_RS02755	TDE0571	formylglycine-generating enzyme family protein		24843.2	1.39892	0.429671	3.25578	0.0011308	0.00874649
TDE_RS02760	TDE0572	SUMF1/EgtB/PvdO family nonheme iron enzyme		7724.74	1.38744	0.389694	3.56034	0.00037037	0.00354261
TDE_RS02855	TDE0589	acetyl-CoA carboxylase carboxyltransferase subunit alpha		610.235	0.895391	0.281426	3.18163	0.00146451	0.0106748
TDE_RS02860	TDE0590	acetyl-CoA carboxylase, carboxyltransferase subunit beta	accD	461	0.672728	0.266948	2.52007	0.0117332	0.0512557
TDE_RS02865	TDE0591	acetyl-CoA carboxylase biotin carboxylase subunit		1447.85	0.583782	0.198546	2.94029	0.00327904	0.0200403
TDE_RS02870	TDE0592	acetyl-CoA carboxylase biotin carboxyl carrier protein	accB	861.188	0.692011	0.161078	4.29613	1.74e-05	0.000311598
TDE_RS02895	TDE0598	3-oxoacyl-[acyl-carrier-protein] reductase	fabG	728.784	0.68576	0.232014	2.95568	0.00311982	0.0193896
TDE_RS02955	TDE0610	3-hydroxyacyl-CoA dehydrogenase family protein		1809.75	0.766608	0.25336	3.02577	0.00248005	0.0162785
TDE_RS02990	TDE0622	radical SAM protein		2493.81	0.631809	0.235676	2.68084	0.00734374	0.03606
TDE_RS03010	TDE0626	carbohydrate-binding domain-containing protein		18971.1	1.3342	0.331587	4.02368	5.73e-05	0.000771851
TDE_RS03015	TDE0627	nucleotide exchange factor GrpE		6936.37	0.693487	0.280303	2.47406	0.0133587	0.0558895
TDE_RS03195	TDE0662	Txe/YoeB family addiction module toxin		99.654	0.590823	0.229072	2.5792	0.00990286	0.0451774
TDE_RS03200	TDE0663	type II toxin-antitoxin system RelB/DinJ family antitoxin		434.66	0.651449	0.219055	2.97391	0.00294032	0.0184523
TDE_RS03260	TDE0674	protein-ADP-ribose hydrolase		85.3405	0.898584	0.2497	3.59865	0.000319872	0.00320245
TDE_RS03305	TDE0684	single-stranded DNA-binding protein		3391.81	5.86242	1.01182	5.79395	6.88e-09	3.76e-07
TDE_RS03310	TDE0685	SDR family NAD(P)-dependent oxidoreductase		613.404	0.73379	0.248505	2.95281	0.00314893	0.0194765
TDE_RS03555	TDE0731	hypothetical protein		13134.5	0.815212	0.285992	2.85047	0.00436547	0.0247409
TDE_RS03595	TDE0741	leucine-rich repeat domain-containing protein		446.543	1.17416	0.355875	3.29937	0.000969021	0.00774314
TDE_RS03675	TDE0758	ABC transporter substrate-binding protein		2579.53	1.07889	0.29329	3.67859	0.000234524	0.00248325
TDE_RS03970	TDE0823	3-hydroxyacyl-ACP dehydratase FabZ	fabZ	1824.29	0.671905	0.163344	4.11345	3.9e-05	0.000576403
TDE_RS03975	TDE0824	CAP domain-containing protein		5648.87	0.969087	0.269581	3.59479	0.000324652	0.0032128
TDE_RS03985	TDE0826	YegP family protein		550.119	0.840993	0.226921	3.70611	0.000210466	0.00225199
TDE_RS04015	TDE0833	SUMF1/EgtB/PvdO family nonheme iron enzyme		1270.78	0.949499	0.274431	3.45988	0.000540406	0.00477823
TDE_RS04205	TDE0869	YibE/F family protein		1838.38	0.641692	0.252753	2.53881	0.0111229	0.0490895
TDE_RS04475	TDE0930	YitT family protein		177.986	0.637416	0.248337	2.56674	0.0102659	0.0461788
TDE_RS04670	TDE0972	ComF family protein		192.673	0.80338	0.316196	2.54077	0.0110609	0.0489839
TDE_RS04675	TDE0973	DNA repair protein RadC	radC	74.6214	2.33481	0.509492	4.58264	4.59e-06	0.000100974
TDE_RS04685	TDE0977	SUMF1/EgtB/PvdO family nonheme iron enzyme		10496.6	1.18716	0.388882	3.05277	0.00226743	0.0152988
TDE_RS04690	TDE0978	leucine-rich repeat domain-containing protein		1116.44	0.925508	0.333776	2.77284	0.00555698	0.0292395
TDE_RS04770	TDE0993	tetratricopeptide repeat protein		2074.32	0.566065	0.143728	3.93844	8.2e-05	0.00105511
TDE_RS04830	TDE1009	methyl-accepting chemotaxis protein		6652.36	1.48271	0.227701	6.51166	7.43e-11	5.17e-09
TDE_RS04935	TDE1032	PD-(D/E)XK nuclease family transposase		1341.67	1.30221	0.407796	3.19329	0.0014066	0.0103999
TDE_RS05000	TDE1045	YbaN family protein		479.286	0.693637	0.134099	5.17258	2.31e-07	7.43e-06
TDE_RS05290	TDE1106	translation initiation factor IF-2	infB	4866.34	0.540687	0.211442	2.55714	0.0105538	0.0471438
TDE_RS05295	TDE1107	transcription termination factor NusA	nusA	3171.68	0.631861	0.158453	3.98768	6.67e-05	0.000884939
TDE_RS05300	TDE1108	ribosome maturation factor RimP	rimP	843.733	0.636753	0.154045	4.13355	3.57e-05	0.000542493
TDE_RS05425	TDE1133	hypothetical protein		785.429	1.20416	0.336689	3.57647	0.000348269	0.00336878
TDE_RS05430	TDE1135	hypothetical protein		133.867	0.794145	0.236692	3.35519	0.000793103	0.0064989
TDE_RS05435	TDE1136	M23 family metallopeptidase		177.302	0.958885	0.329487	2.91024	0.00361152	0.0212585
TDE_RS05450	TDE1139	LamG domain-containing protein		163.723	0.98091	0.279254	3.51261	0.000443722	0.00410682
TDE_RS05455	TDE1140	hypothetical protein		205.054	0.963026	0.220132	4.37476	1.22e-05	0.000238775
TDE_RS05460	TDE1141	tail fiber		143.076	1.03245	0.313118	3.29732	0.000976127	0.00777577
TDE_RS05465	TDE1142	phage minor structural protein		806.548	1.13279	0.258651	4.37963	1.19e-05	0.000235297
TDE_RS05470	TDE1143	hypothetical protein		263.267	0.994916	0.258852	3.84357	0.000121255	0.00145895
TDE_RS05475	TDE1144	hypothetical protein		105.942	1.28227	0.380465	3.37028	0.000750921	0.00617291
TDE_RS05510	TDE1151	hypothetical protein		39.3001	1.26651	0.419866	3.01647	0.00255741	0.016523
TDE_RS05530	TDE1155	hypothetical protein		64.3014	1.1589	0.409799	2.82797	0.00468444	0.0260769
TDE_RS05535	TDE1156	hypothetical protein		68.8558	1.05297	0.32241	3.26595	0.00109099	0.0085583
TDE_RS05540	TDE1157	terminase family protein		152.521	1.01713	0.331209	3.07096	0.00213372	0.0146013
TDE_RS05550	TDE1159	hypothetical protein		66.1575	0.973367	0.356822	2.72788	0.00637436	0.0324777
TDE_RS05630	TDE1175	chaperonin GroEL	groL	17966.2	0.726173	0.204562	3.54988	0.000385401	0.00365918
TDE_RS05745	TDE1197	division/cell wall cluster transcriptional repressor MraZ	mraZ	2075.54	0.72313	0.248593	2.90889	0.00362709	0.0212585
TDE_RS05775	TDE1203	cell division protein FtsA	ftsA	3223.84	0.837334	0.234715	3.56745	0.000360471	0.00347376
TDE_RS05810	TDE1210	ATP-dependent protease subunit HslV	hslV	924.464	1.04718	0.220248	4.75453	1.99e-06	5.02e-05
TDE_RS05815	TDE1211	ATP-dependent protease ATPase subunit HslU	hslU	3673.62	0.90654	0.222097	4.08172	4.47e-05	0.000639002
TDE_RS05830	TDE1214	flagellar hook-basal body complex protein FliE	fliE	2148.56	0.810095	0.231691	3.49645	0.000471492	0.00427165
TDE_RS05920	TDE1232	SUMF1/EgtB/PvdO family nonheme iron enzyme		7540.97	0.629764	0.133992	4.7	2.6e-06	6.2e-05
TDE_RS05980	TDE1247	DNA-binding domain-containing protein		5301.52	0.717809	0.278378	2.57854	0.00992197	0.0451845
TDE_RS06210	TDE1296	HPF/RaiA family ribosome-associated protein		3158.7	1.51879	0.401296	3.78472	0.000153884	0.00175197
TDE_RS06430	TDE1343	S1C family serine protease		14808.6	0.631352	0.159143	3.9672	7.27e-05	0.000959542
TDE_RS06435	TDE1344	Rpn family recombination-promoting nuclease/putative transposase		2493.9	0.94496	0.381524	2.47681	0.0132563	0.0558163
TDE_RS06490	TDE1354	hypothetical protein		807.276	0.95196	0.27801	3.4242	0.000616623	0.00528857
TDE_RS06560	TDE1368	nuclear transport factor 2 family protein		96.3601	0.805094	0.253485	3.1761	0.00149267	0.0108071
TDE_RS06565	TDE1369	excinuclease ABC subunit UvrB	uvrB	591.787	0.721532	0.276284	2.61156	0.00901315	0.0423854
TDE_RS07005	TDE1463	hypothetical protein		2101.69	0.764269	0.151183	5.05524	4.3e-07	1.27e-05
TDE_RS07095	TDE1483	hypothetical protein		2218.45	0.910062	0.23919	3.80476	0.000141939	0.00165816
TDE_RS07120	TDE1488	type I glyceraldehyde-3-phosphate dehydrogenase	gap	11141.5	0.714286	0.231262	3.08864	0.00201077	0.0139832
TDE_RS07465	TDE1557	hypothetical protein		213.3	1.17221	0.398427	2.94211	0.00325989	0.0199707
TDE_RS07580	TDE1584	SIMPL domain-containing protein		7824.32	0.995803	0.181807	5.47725	4.32e-08	1.79e-06
TDE_RS07685	TDE1606	TetR/AcrR family transcriptional regulator		176.044	0.646505	0.18376	3.51821	0.000434464	0.00405028
TDE_RS07860	TDE1642	hypothetical protein		4838.91	0.753369	0.148503	5.07309	3.91e-07	1.18e-05
TDE_RS07895	TDE1650	ABC transporter ATP-binding protein		59.8831	0.848045	0.302154	2.80667	0.00500572	0.0274036
TDE_RS07935	TDE1658	membrane protein		23653.7	1.04273	0.131337	7.9394	2.03e-15	3.07e-13
TDE_RS07980	TDE1668	APC family permease		904.835	2.01931	0.814736	2.47848	0.0131944	0.0558163
TDE_RS07985	TDE1669	MalY/PatB family protein, cystalysin		1059.91	1.98961	0.767211	2.59331	0.00950574	0.0439107
TDE_RS08035	TDE1677	single-stranded DNA-binding protein	ssb	2833.88	0.505189	0.125459	4.02672	5.66e-05	0.000769991
TDE_RS08140	TDE1701	hypothetical protein		24629	1.99817	0.721797	2.76833	0.00563439	0.029526
TDE_RS08160	TDE1705	hypothetical protein		4557.73	1.12753	0.405526	2.78041	0.0054291	0.0287725
TDE_RS08460	TDE1766	hypothetical protein		22.6434	0.984349	0.352497	2.79251	0.00523016	0.0280272
TDE_RS08535	TDE1784	AraC family transcriptional regulator		270.605	0.549979	0.178753	3.07675	0.00209269	0.014397
TDE_RS08600	TDE1798	hypothetical protein		622.895	1.26005	0.107113	11.7638	6e-32	3.09e-29
TDE_RS08605	TDE1799	hypothetical protein		1066.01	0.873281	0.159924	5.4606	4.75e-08	1.94e-06
TDE_RS08610	TDE1800	hypothetical protein		554.432	0.844222	0.213291	3.95807	7.56e-05	0.000984426
TDE_RS08615	TDE1801	toxin		312.807	0.653375	0.204754	3.19103	0.00141768	0.010422
TDE_RS08640	TDE1807	BrnT family toxin		487.051	0.940713	0.151258	6.21926	5e-10	3.3e-08
TDE_RS08700	TDE1820	TIGR04076 family protein		75.8453	0.805617	0.288071	2.79659	0.00516456	0.0280272
TDE_RS08790	TDE1840	hypothetical protein		556.969	0.884008	0.204658	4.31944	1.56e-05	0.00029166
TDE_RS08795	TDE1841	toxin		313.427	0.696609	0.205271	3.39361	0.000689767	0.00578101
TDE_RS08845	TDE1854	nucleotidyltransferase domain-containing protein		320.985	0.600345	0.231402	2.59438	0.00947614	0.0438527
TDE_RS08905	TDE1870	type II CAAX endopeptidase family protein		802.926	0.877398	0.218001	4.02474	5.7e-05	0.000771851
TDE_RS09090	TDE1915	iron-containing alcohol dehydrogenase		3465.28	0.513184	0.198246	2.58862	0.00963602	0.0444057
TDE_RS09125	TDE1922	uncharacterized gene		423.013	1.00761	0.355265	2.83624	0.00456488	0.0254782
TDE_RS09265	TDE1952	L-2-amino-thiazoline-4-carboxylic acid hydrolase		152.114	0.658254	0.250973	2.62281	0.00872074	0.0414759
TDE_RS09440	TDE1991	Rpn family recombination-promoting nuclease/putative transposase		222.869	1.42476	0.338313	4.21136	2.54e-05	0.00042378
TDE_RS09455	TDE1995	YifB family Mg chelatase-like AAA ATPase		293.955	5.26792	0.772514	6.81919	9.16e-12	9.42e-10
TDE_RS09495	TDE2003	leucine-rich repeat domain-containing protein		3557.51	0.794896	0.272777	2.91409	0.00356731	0.0211004
TDE_RS09605	TDE2028	FlgD immunoglobulin-like domain containing protein		10021.2	0.919487	0.199174	4.6165	3.9e-06	8.81e-05
TDE_RS09640	TDE2035	glucose-1-phosphate adenylyltransferase		4328.01	0.818803	0.304791	2.68644	0.00722177	0.0355407
TDE_RS09740	TDE2054	hypothetical protein		917.725	0.952845	0.298595	3.1911	0.00141733	0.010422
TDE_RS09745	TDE2055	ZinT/AdcA family metal-binding protein		6033.21	1.25259	0.345345	3.62708	0.000286647	0.00295017
TDE_RS09755	TDE2057	hypothetical protein		173.498	1.03004	0.274579	3.75136	0.000175881	0.00195061
TDE_RS09760	TDE2058	DUF4198 domain-containing protein		2721.44	1.04746	0.25967	4.0338	5.49e-05	0.000758254
TDE_RS09815	TDE2071	hypothetical protein		101.479	0.707927	0.261297	2.70928	0.00674289	0.0337538
TDE_RS09820	TDE2072	hypothetical protein		1411.73	0.586021	0.183165	3.19942	0.00137705	0.0102108
TDE_RS09880	TDE2085	UMP kinase	pyrH	3818.16	0.922044	0.169517	5.43924	5.35e-08	2.05e-06
TDE_RS09885	TDE2086	DnaJ domain-containing protein		2012.25	0.655107	0.165185	3.96591	7.31e-05	0.000959845
TDE_RS09950	TDE2101	SUMF1/EgtB/PvdO family nonheme iron enzyme		2183.61	0.95514	0.334	2.8597	0.00424043	0.0241385
TDE_RS09955	TDE2102	hypothetical protein		1091.25	0.718118	0.261162	2.7497	0.00596489	0.0310898
TDE_RS10110	TDE2135	Rpn family recombination-promoting nuclease/putative transposase		445.174	1.40073	0.423633	3.30647	0.000944786	0.007573
TDE_RS10120	TDE2137	alpha-2-macroglobulin family protein		16718.4	0.50154	0.180644	2.77641	0.00549633	0.0289796
TDE_RS10160	TDE2146	alpha/beta hydrolase		2297.27	0.65564	0.216653	3.02623	0.00247626	0.0162785
TDE_RS10165	TDE2147	lipoprotein		766.848	0.690182	0.192903	3.57787	0.000346402	0.00336337
TDE_RS10240	TDE2163	zinc metallopeptidase		2362.33	0.850729	0.166315	5.11515	3.13e-07	9.84e-06
TDE_RS10245	TDE2164	hypothetical protein		4891.97	0.761324	0.179763	4.23516	2.28e-05	0.000391759
TDE_RS10280	TDE2174	acyl-CoA thioester hydrolase/BAAT C-terminal domain-containing protein		2308.32	0.52055	0.20536	2.53481	0.0112507	0.0495687
TDE_RS10285	TDE2175	transposon-encoded TnpW family protein		21.6548	1.40317	0.346729	4.04688	5.19e-05	0.000729772
TDE_RS10290	TDE2176	recombinase family protein		311.713	0.764801	0.230358	3.32005	0.000900019	0.0072594
TDE_RS10300	TDE2178	hypothetical protein		2971.31	0.59834	0.182925	3.27095	0.00107185	0.00845975
TDE_RS10385	TDE2195	RNA pseudouridine synthase		745.28	0.71823	0.156042	4.60281	4.17e-06	9.33e-05
TDE_RS10390	TDE2196	Rpn family recombination-promoting nuclease/putative transposase		1131.06	1.17003	0.286036	4.09049	4.3e-05	0.000621504
TDE_RS10510	TDE2222	1-acyl-sn-glycerol-3-phosphate acyltransferase		1019.88	1.05889	0.194173	5.45331	4.94e-08	1.96e-06
TDE_RS10520	TDE2226	metal ABC transporter substrate-binding protein		727.629	1.02985	0.376264	2.73703	0.00619963	0.0320485
TDE_RS10610	TDE2246	AbrB/MazE/SpoVT family DNA-binding domain-containing protein		795.713	0.702203	0.245697	2.858	0.00426315	0.0242143
TDE_RS10730	TDE2272	hypothetical protein		124.517	4.54215	0.957421	4.74415	2.09e-06	5.23e-05
TDE_RS10860	TDE2300	Do family serine endopeptidase		9893.31	0.965231	0.233223	4.13866	3.49e-05	0.000538224
TDE_RS10865	TDE2301	EscU/YscU/HrcU family type III secretion system export apparatus switch protein		193.259	1.10311	0.330309	3.33962	0.000838937	0.00680942
TDE_RS10870	TDE2302	HD-GYP domain-containing protein		1060.47	0.729005	0.214581	3.39734	0.00068044	0.00574024
TDE_RS10895	TDE2308	hypothetical protein		5253.54	0.629951	0.234127	2.69063	0.00713163	0.0352201
TDE_RS10915	TDE2312	hypothetical protein		634.565	0.80869	0.26397	3.06357	0.00218715	0.0149272
TDE_RS10975	TDE2324	response regulator transcription factor		446.94	0.731626	0.111176	6.58077	4.68e-11	3.54e-09
TDE_RS11045	TDE2339	leucine--tRNA ligase	leuS	2172.38	0.81134	0.202068	4.01519	5.94e-05	0.000796006
TDE_RS11055	TDE2341	RIP metalloprotease RseP	rseP	1034.18	0.621901	0.150535	4.13129	3.61e-05	0.000542793
TDE_RS11095	TDE2349	HEAT repeat domain-containing protein		12228.4	0.517853	0.169303	3.05874	0.00222268	0.0151295
TDE_RS11290	TDE2390	hypothetical protein		3485.35	0.748204	0.200342	3.73464	0.000187983	0.00204949
TDE_RS11295	TDE2391	peptidylprolyl isomerase		3937.09	0.981567	0.194018	5.05916	4.21e-07	1.26e-05
TDE_RS11300	TDE2392	hypothetical protein		2409.56	1.05331	0.223712	4.70835	2.5e-06	6.01e-05
TDE_RS11330	TDE2401	L-threonine 3-dehydrogenase		9483.84	0.50999	0.139476	3.65647	0.000255708	0.00267454
TDE_RS11380	TDE2412	GNAT family N-acetyltransferase		74.9097	0.648764	0.215065	3.0166	0.00255627	0.016523
TDE_RS11400	TDE2416	hypothetical protein		758.262	0.577458	0.196063	2.94526	0.00322682	0.0198153
TDE_RS11405	TDE2417	pyridoxamine 5'-phosphate oxidase family protein		1290.6	0.770666	0.226323	3.40516	0.000661255	0.00561521
TDE_RS11475	TDE2429	TolC family protein		251.193	3.9911	0.562436	7.09611	1.28e-12	1.44e-10
TDE_RS11480	TDE2430	HlyD family efflux transporter periplasmic adaptor subunit		402.44	5.11069	0.840342	6.08167	1.19e-09	7.46e-08
TDE_RS11485	TDE2431	peptidase domain-containing ABC transporter		1160.52	5.83193	0.942617	6.18696	6.13e-10	3.95e-08
TDE_RS11515	TDE2436	Rpn family recombination-promoting nuclease/putative transposase		729.629	1.03996	0.368397	2.82294	0.00475852	0.0262177
TDE_RS11530	TDE2439	M42 family metallopeptidase		2931.21	0.567773	0.084972	6.68188	2.36e-11	1.96e-09
TDE_RS11765	TDE2493	uncharacterized gene		4169.16	1.47665	0.307475	4.8025	1.57e-06	4.03e-05
TDE_RS11770	TDE2495	SUMF1/EgtB/PvdO family nonheme iron enzyme		3157.01	1.58505	0.277339	5.71522	1.1e-08	5.32e-07
TDE_RS11790	TDE2500	DJ-1/PfpI family protein		1344.08	0.587995	0.20956	2.80585	0.00501837	0.0274146
TDE_RS11860	TDE2515	formylglycine-generating enzyme family protein		990.862	0.803515	0.193863	4.14475	3.4e-05	0.000533718
TDE_RS11930	TDE2531	DUF6364 family protein		287.564	0.712733	0.236294	3.01629	0.00255885	0.016523
TDE_RS11950	TDE2535	pyruvate kinase	pyk	5307.13	0.532744	0.177757	2.99704	0.00272615	0.0173194
TDE_RS12065	TDE2563	hypothetical protein		411.456	0.616691	0.164815	3.74172	0.000182764	0.00200963
TDE_RS12105	TDE2571	PC4/YdbC family ssDNA-binding protein		809.905	0.543988	0.148446	3.66455	0.000247772	0.00260211
TDE_RS12185	TDE2587	endonuclease/exonuclease/phosphatase family protein		410.665	1.81562	0.315355	5.7574	8.54e-09	4.49e-07
TDE_RS12255	TDE2601	outer membrane protein assembly factor BamA	bamA	9684.55	0.667131	0.157205	4.24371	2.2e-05	0.000379656
TDE_RS12260	TDE2602	OmpH family outer membrane protein		3621.54	0.987244	0.222565	4.43576	9.17e-06	0.00019038
TDE_RS12265	TDE2603	DNA mismatch repair protein MutS	mutS	3793.44	0.549455	0.1877	2.9273	0.00341921	0.0205073
TDE_RS12270	TDE2604	S41 family peptidase		231.035	0.56204	0.173846	3.23299	0.00122503	0.00929798
TDE_RS12280	TDE2606	urocanate hydratase		22450.3	0.667198	0.181154	3.68303	0.000230474	0.00245046
TDE_RS12590	TDE2673	DUF2715 domain-containing protein		26338.6	0.564599	0.186209	3.03207	0.00242883	0.0161483
TDE_RS12595	TDE2674	DUF2715 domain-containing protein		7379.03	0.638555	0.176686	3.61407	0.000301425	0.00306548
TDE_RS12760	TDE2711	PD-(D/E)XK nuclease family transposase		1059.05	1.06112	0.393797	2.69459	0.00704746	0.0350737
TDE_RS12800	TDE2719	Rpn family recombination-promoting nuclease/putative transposase		2454.4	0.958987	0.387356	2.47573	0.0132965	0.0558163
TDE_RS12890	TDE2741	tetratricopeptide repeat protein		825.534	0.678666	0.231348	2.93352	0.00335138	0.0203375
TDE_RS12930	TDE2748	GNAT family N-acetyltransferase		801.076	0.545545	0.156353	3.48918	0.000484497	0.00434359
TDE_RS13045	TDE2771	PD-(D/E)XK nuclease family transposase		305.473	1.8877	0.53919	3.50099	0.000463534	0.00422933
TDE_RS13060	TDE2775	DUF4300 family protein		1807.36	0.712122	0.250967	2.83752	0.00454659	0.0254782
TDE_RS09395	N/A	uncharacterized gene		66.7832	1.77219	0.427225	4.14815	3.35e-05	0.000529076
TDE_RS10675	N/A	hypothetical protein		306.191	1.07498	0.428179	2.51059	0.012053	0.0520341
TDE_RS02095	N/A	uncharacterized gene		12.921	0.990697	0.397927	2.48964	0.0127872	0.054592
TDE_RS02425	N/A	hypothetical protein		80.9303	0.811595	0.277761	2.92192	0.00347883	0.0207681

## Sheet: down-regulated DEG
Supplemental Table 2. Genes that are down-regulated in the atcS deletion strain. Dark orange reflects those genes found to be DE using the rigorous analysis while light orange are DE using both criteria.
Locus Tag	Old Locus Tag	Name	Symbol	baseMean	log2FoldChange	lfcSE	stat	pvalue	padj
TDE_RS00065	TDE0012	carbon starvation protein A		18727.3	-0.81851	0.19975	-4.09768	4.17e-05	0.000610087
TDE_RS00150	TDE0028	ABC transporter ATP-binding protein		166.223	-1.59606	0.296153	-5.3893	7.07e-08	2.53e-06
TDE_RS00155	TDE0029	ABC transporter ATP-binding protein		182.144	-1.64958	0.294262	-5.60583	2.07e-08	9.36e-07
TDE_RS00160	TDE0030	prolipoprotein diacylglyceryl transferase		113.022	-1.5995	0.376383	-4.24966	2.14e-05	0.000372206
TDE_RS00165	TDE0031	hypothetical protein		523.938	-2.44117	0.164336	-14.8548	6.48e-50	8.33e-47
TDE_RS00170	TDE0032	GHKL domain-containing protein		144.183	-8.07437	0.662553	-12.1868	3.66e-34	2.35e-31
TDE_RS00205	TDE0039	ISNCY-like element ISTde1 family transposase		173.505	-0.627745	0.239852	-2.61721	0.00886513	0.0420848
TDE_RS00235	TDE0045	ABC transporter ATP-binding protein		1195.41	-0.703844	0.229101	-3.0722	0.00212491	0.0145797
TDE_RS00260	TDE0050	TrmH family RNA methyltransferase		215.593	-0.726178	0.25582	-2.83863	0.00453075	0.0254533
TDE_RS00370	TDE0073	riboflavin kinase		335.198	-0.88221	0.292246	-3.01872	0.00253843	0.016523
TDE_RS00405	TDE0079	XRE family transcriptional regulator		156.456	-0.971913	0.348001	-2.79285	0.00522459	0.0280272
TDE_RS00435	TDE0085	UvrD-helicase domain-containing protein		852.859	-0.939935	0.141388	-6.64791	2.97e-11	2.39e-09
TDE_RS00440	TDE0086	PD-(D/E)XK nuclease family protein		1126.11	-0.819227	0.120772	-6.78326	1.17e-11	1.11e-09
TDE_RS00485	TDE0097	DUF1697 domain-containing protein		316.957	-0.633328	0.205051	-3.08863	0.0020108	0.0139832
TDE_RS00645	TDE0129	bifunctional aspartate carbamoyltransferase catalytic subunit/aspartate carbamoyltransferase regulatory subunit		4402.05	-1.19287	0.252173	-4.73035	2.24e-06	5.55e-05
TDE_RS00700	TDE0144	iron ABC transporter permease		219.865	-0.961066	0.2214	-4.34086	1.42e-05	0.000268512
TDE_RS01125	TDE0229	ATP-binding protein		576.678	-0.834054	0.200968	-4.15018	3.32e-05	0.000527649
TDE_RS01230	TDE0250	sodium-dependent transporter		5445.35	-0.730221	0.200376	-3.64426	0.000268167	0.0027935
TDE_RS01235	TDE0251	tryptophanase		11412.6	-0.645252	0.178431	-3.61626	0.000298895	0.00305181
TDE_RS01440	TDE0294	TrkA family potassium uptake protein		978.286	-0.715802	0.137742	-5.19668	2.03e-07	6.69e-06
TDE_RS01470	TDE0301	class I SAM-dependent methyltransferase		866.983	-0.540112	0.201059	-2.68633	0.00722418	0.0355407
TDE_RS01565	TDE0320	hemolysin family protein		738.185	-0.634581	0.21276	-2.98262	0.00285794	0.0179792
TDE_RS01570	TDE0321	hemolysin family protein		1106.4	-0.837084	0.169252	-4.94579	7.58e-07	2.08e-05
TDE_RS01800	TDE0368	restriction endonuclease subunit S		505.913	-0.610613	0.2099	-2.90906	0.00362517	0.0212585
TDE_RS02000	TDE0411	adenylate/guanylate cyclase domain-containing protein		2478.52	-0.558332	0.192444	-2.90127	0.00371659	0.0216352
TDE_RS02060	TDE0425	peptidase domain-containing ABC transporter		784.428	-0.742221	0.155239	-4.78115	1.74e-06	4.44e-05
TDE_RS02815	TDE0581	transglutaminase domain-containing protein		1063.83	-0.611949	0.144626	-4.23125	2.32e-05	0.000394135
TDE_RS02830	TDE0584	permease		709.294	-0.837135	0.202458	-4.13486	3.55e-05	0.000542493
TDE_RS02975	TDE0619	methyl-accepting chemotaxis protein		3438.16	-2.25655	0.227255	-9.9296	3.09e-23	1.14e-20
TDE_RS03005	TDE0625	ABC transporter ATP-binding protein		608.767	-0.632255	0.1618	-3.90764	9.32e-05	0.00118135
TDE_RS03150	TDE0653	hypothetical protein		1333.75	-0.813914	0.154901	-5.2544	1.49e-07	5.03e-06
TDE_RS03155	TDE0654	M20 family metallopeptidase		2205.72	-0.898049	0.136975	-6.55628	5.52e-11	4.06e-09
TDE_RS03165	TDE0656	sensor histidine kinase		115.776	-0.566463	0.193571	-2.92638	0.00342933	0.0205202
TDE_RS03210	TDE0665	pyruvate:ferredoxin (flavodoxin) oxidoreductase	nifJ	60295	-0.546994	0.116627	-4.69013	2.73e-06	6.45e-05
TDE_RS03250	TDE0672	hypothetical protein		309.818	-0.657201	0.193645	-3.39385	0.000689182	0.00578101
TDE_RS03280	TDE0678	DUF3343 domain-containing protein		420.841	-0.628929	0.199202	-3.15725	0.00159267	0.0113499
TDE_RS03285	TDE0679	aminotransferase class V-fold PLP-dependent enzyme		2026.61	-0.647662	0.170944	-3.78873	0.000151419	0.00173156
TDE_RS03320	TDE0687	5-(carboxyamino)imidazole ribonucleotide mutase		380.942	-0.545586	0.188201	-2.89896	0.00374409	0.0216484
TDE_RS03325	TDE0688	hypothetical protein		1323.61	-0.734279	0.188145	-3.90274	9.51e-05	0.0011996
TDE_RS03360	TDE0696	ABC transporter permease		161.997	-0.610549	0.223257	-2.73474	0.006243	0.0320485
TDE_RS03455	TDE0715	S41 family peptidase		937.964	-0.591933	0.159742	-3.70555	0.000210932	0.00225199
TDE_RS03610	TDE0745	glycine/betaine reductase A		54519.5	-1.1237	0.408694	-2.74948	0.00596905	0.0310898
TDE_RS03615	TDE0746	ABC transporter ATP-binding protein		241.473	-0.745708	0.234122	-3.18512	0.00144692	0.0105765
TDE_RS03620	TDE0747	iron ABC transporter permease		335.56	-0.758639	0.219047	-3.46337	0.000533457	0.00473305
TDE_RS03685	TDE0761	dentilisin complex subunit PrcA	prcA	26591.6	-1.05141	0.225661	-4.65925	3.17e-06	7.36e-05
TDE_RS03690	TDE0762	dentilisin complex serine proteinase subunit PrtP	prtP	29300.6	-1.13001	0.246129	-4.59112	4.41e-06	9.78e-05
TDE_RS03850	TDE0795	YbgA family protein		86.3297	-0.578126	0.210042	-2.75243	0.00591556	0.0309365
TDE_RS03885	TDE0802	NAD(P)H-binding protein		28.5818	-1.98054	0.349413	-5.66821	1.44e-08	6.75e-07
TDE_RS03910	TDE0808	GNAT family N-acetyltransferase		65.2283	-0.659725	0.21311	-3.0957	0.00196351	0.0137286
TDE_RS03915	TDE0809	immunity 26/phosphotriesterase HocA family protein		360.843	-0.71955	0.162571	-4.42606	9.6e-06	0.000197544
TDE_RS13145	TDE0810	hypothetical protein		40.5276	-0.750241	0.238902	-3.14037	0.00168732	0.0119271
TDE_RS03920	TDE0811	MATE family efflux transporter		703.865	-0.540731	0.143028	-3.7806	0.000156451	0.00176556
TDE_RS04130	TDE0856	class II aldolase/adducin family protein		2066.57	-0.572107	0.1372	-4.16988	3.05e-05	0.000496287
TDE_RS04135	TDE0857	lipoprotein		840.091	-0.772968	0.179904	-4.29655	1.73e-05	0.000311598
TDE_RS04310	TDE0892	ABC-2 family transporter protein		37.971	-1.73361	0.454577	-3.81369	0.000136907	0.00161587
TDE_RS04315	TDE0893	ATP-binding cassette domain-containing protein		34.0696	-1.3682	0.448618	-3.04981	0.00228986	0.0153433
TDE_RS04455	TDE0926	ABC transporter permease subunit		258.777	-0.671751	0.205631	-3.26678	0.0010878	0.0085583
TDE_RS04460	TDE0927	ABC transporter permease subunit		291.754	-1.53819	0.180299	-8.53134	1.45e-17	2.86e-15
TDE_RS04465	TDE0928	phosphonate ABC transporter ATP-binding protein	phnC	466.88	-1.39581	0.195536	-7.13839	9.44e-13	1.16e-10
TDE_RS04525	TDE0942	AMP-binding protein		12498.8	-0.77475	0.217935	-3.55496	0.000378038	0.00360256
TDE_RS04595	TDE0957	glycerophosphodiester phosphodiesterase		716.087	-0.619621	0.231669	-2.67459	0.00748198	0.0366688
TDE_RS04620	TDE0962	hypothetical protein		684.253	-0.81626	0.154092	-5.29724	1.18e-07	4.03e-06
TDE_RS04625	TDE0963	DNA polymerase IV	dinB	228.652	-0.821054	0.279733	-2.93513	0.00333405	0.0202802
TDE_RS04725	TDE0985	extracellular solute-binding protein		25634.6	-0.828102	0.320891	-2.58063	0.00986195	0.0450707
TDE_RS04735	TDE0987	ATP-binding cassette domain-containing protein		1642.42	-0.835436	0.294556	-2.83625	0.00456464	0.0254782
TDE_RS04740	TDE0988	extracellular solute-binding protein		395.215	-0.96032	0.303673	-3.16235	0.00156503	0.0112167
TDE_RS04810	TDE1004	flagellin	flaB2	16063.1	-1.05502	0.228286	-4.6215	3.81e-06	8.67e-05
TDE_RS13360	TDE1016	AAA family ATPase		494.162	-1.19333	0.140178	-8.51293	1.7e-17	3.12e-15
TDE_RS04865	TDE1017	exodeoxyribonuclease VII large subunit	xseA	129.138	-0.717906	0.178052	-4.03201	5.53e-05	0.000758254
TDE_RS04905	TDE1024	methylaspartate mutase accessory protein GlmL	glmL	6092.31	-0.563093	0.126222	-4.46113	8.15e-06	0.000171947
TDE_RS04950	TDE1035	helix-turn-helix transcriptional regulator		760.877	-0.730969	0.161727	-4.51977	6.19e-06	0.000133851
TDE_RS04955	TDE1036	permease prefix domain 1-containing protein		431	-0.696333	0.168608	-4.1299	3.63e-05	0.000542911
TDE_RS04960	TDE1037	DUF4097 family beta strand repeat-containing protein		558.572	-0.826669	0.19398	-4.26162	2.03e-05	0.000355227
TDE_RS05045	TDE1054	HAMP domain-containing methyl-accepting chemotaxis protein		545.334	-0.601912	0.144525	-4.16477	3.12e-05	0.000504361
TDE_RS05060	TDE1061	ABC transporter ATP-binding protein		495.02	-0.526631	0.193567	-2.72066	0.00651517	0.0328697
TDE_RS05065	TDE1062	ABC transporter ATP-binding protein		241.948	-0.516651	0.183486	-2.81576	0.00486622	0.0266968
TDE_RS05090	TDE1066	hypothetical protein		83.6293	-0.949256	0.323921	-2.93051	0.00338403	0.0204621
TDE_RS05110	TDE1070	ABC transporter permease		1549.58	-0.652368	0.173957	-3.75017	0.000176713	0.00195142
TDE_RS05605	TDE1170	helix-turn-helix transcriptional regulator		422.386	-0.794537	0.12626	-6.29285	3.12e-10	2.11e-08
TDE_RS05615	TDE1173	site-specific integrase		204.173	-0.59017	0.216917	-2.72071	0.0065141	0.0328697
TDE_RS05690	TDE1188	NAD(P)(+) transhydrogenase (Re/Si-specific) subunit beta		11228.4	-1.77166	0.144296	-12.2779	1.19e-34	1.02e-31
TDE_RS05700	TDE1189	NAD(P) transhydrogenase subunit alpha		9808.2	-1.15465	0.172043	-6.71143	1.93e-11	1.65e-09
TDE_RS05710	TDE1191	hypothetical protein		1316.01	-0.601004	0.211685	-2.83915	0.00452339	0.0254533
TDE_RS05950	TDE1241	HDIG domain-containing protein		3486.57	-0.637863	0.0933636	-6.83203	8.37e-12	8.98e-10
TDE_RS06080	TDE1268	DpnI domain-containing protein		215.2	-0.754741	0.275835	-2.7362	0.00621533	0.0320485
TDE_RS06095	TDE1271	ATP-binding cassette domain-containing protein		564.014	-1.57792	0.238486	-6.61644	3.68e-11	2.87e-09
TDE_RS06100	TDE1272	ABC transporter ATP-binding protein		927.051	-1.68692	0.250316	-6.73916	1.59e-11	1.41e-09
TDE_RS06105	TDE1273	peptide ABC transporter substrate-binding protein		3495.26	-1.29416	0.305889	-4.23083	2.33e-05	0.000394135
TDE_RS06110	TDE1274	ABC transporter permease		524.264	-0.75052	0.213593	-3.51378	0.00044177	0.00410352
TDE_RS06155	TDE1284	methyl-accepting chemotaxis protein		1905.87	-0.592311	0.154111	-3.8434	0.000121343	0.00145895
TDE_RS06170	TDE1287	transcription-repair coupling factor	mfd	1854.88	-0.688457	0.217516	-3.16509	0.00155036	0.0111427
TDE_RS06260	TDE1307	hypothetical protein		1541.38	-0.631734	0.188633	-3.349	0.000811032	0.00662471
TDE_RS06275	TDE1310	metallopeptidase TldD-related protein		1630.19	-0.624362	0.196582	-3.17609	0.00149275	0.0108071
TDE_RS06280	TDE1311	ABC transporter ATP-binding protein		422.841	-1.02593	0.242942	-4.22295	2.41e-05	0.0004055
TDE_RS06290	TDE1313	signal peptidase I	lepB	449.575	-0.625811	0.193034	-3.24198	0.00118704	0.00903626
TDE_RS06295	TDE1314	penicillin-binding protein		2211.65	-0.537919	0.141816	-3.79308	0.000148791	0.00170911
TDE_RS06300	TDE1315	DUF115 domain-containing protein		583.154	-1.08563	0.229608	-4.72818	2.27e-06	5.55e-05
TDE_RS13270	TDE1316	hypothetical protein		10.2098	-1.84549	0.509519	-3.62202	0.000292311	0.00299648
TDE_RS06305	TDE1317	CPBP family intramembrane metalloprotease		93.541	-0.869175	0.2327	-3.73517	0.000187587	0.00204949
TDE_RS06370	TDE1332	FtsH protease activity modulator HflK	hflK	3367.28	-0.5968	0.200958	-2.96977	0.00298018	0.0186546
TDE_RS06400	TDE1338	4-(cytidine 5'-diphospho)-2-C-methyl-D-erythritol kinase	ispE	7500.94	-0.885249	0.168948	-5.23978	1.61e-07	5.37e-06
TDE_RS06425	TDE1342	tetratricopeptide repeat protein		2149.5	-0.579211	0.101152	-5.72613	1.03e-08	5.08e-07
TDE_RS06440	TDE1345	DNA primase	dnaG	5842.24	-0.70305	0.170757	-4.11726	3.83e-05	0.000570227
TDE_RS06520	TDE1360	NCS2 family permease		2624.12	-0.523716	0.191657	-2.73257	0.0062842	0.0321456
TDE_RS06610	TDE1379	YoaK family protein		532.596	-0.907843	0.283183	-3.20585	0.00134663	0.0100723
TDE_RS06650	TDE1389	hypothetical protein		1209.59	-0.531164	0.162301	-3.2727	0.00106524	0.00843343
TDE_RS06655	TDE1390	SLBB domain-containing protein		1103.42	-0.548389	0.140872	-3.89283	9.91e-05	0.00123159
TDE_RS06790	TDE1417	ABC transporter ATP-binding protein		1172.58	-0.55106	0.210702	-2.61535	0.00891354	0.0421546
TDE_RS06795	TDE1418	hypothetical protein		811.111	-0.625616	0.206687	-3.02687	0.00247102	0.0162785
TDE_RS06850	TDE1430	glycosyltransferase family 2 protein		290.621	-0.629624	0.244763	-2.57238	0.0101003	0.045593
TDE_RS06920	TDE1445	hypothetical protein		496.871	-0.833073	0.189028	-4.40714	1.05e-05	0.000210557
TDE_RS06955	TDE1453	alpha-galactosidase		3637.37	-0.732679	0.189558	-3.86519	0.000111003	0.00136655
TDE_RS06975	TDE1457	DUF115 domain-containing protein		175.448	-0.87038	0.186897	-4.65701	3.21e-06	7.37e-05
TDE_RS06980	TDE1458	DUF115 domain-containing protein		523.608	-0.994619	0.176935	-5.62137	1.89e-08	8.7e-07
TDE_RS06985	TDE1459	hypothetical protein		938.448	-0.714878	0.122544	-5.83366	5.42e-09	3.1e-07
TDE_RS07020	TDE1466	radical SAM family heme chaperone HemW	hemW	578.622	-0.711747	0.198911	-3.57821	0.000345949	0.00336337
TDE_RS07060	TDE1475	flagellin	flaB3	102607	-1.91546	0.235598	-8.13023	4.28e-16	6.89e-14
TDE_RS07100	TDE1484	hypothetical protein		358.133	-0.639352	0.25093	-2.54793	0.0108365	0.0481488
TDE_RS07105	TDE1485	hypothetical protein		230.076	-0.996406	0.236672	-4.21007	2.55e-05	0.00042378
TDE_RS07110	TDE1486	transcriptional regulator		107.919	-1.09067	0.277676	-3.92783	8.57e-05	0.00109724
TDE_RS07165	TDE1497	hypothetical protein		492.089	-0.684969	0.167496	-4.08946	4.32e-05	0.000621504
TDE_RS07290	TDE1522	citrate lyase ligase		987.523	-1.23273	0.211246	-5.83554	5.36e-09	3.1e-07
TDE_RS07295	TDE1523	citrate lyase holo-[acyl-carrier protein] synthase	citX	382.617	-1.08878	0.253114	-4.30154	1.7e-05	0.000311598
TDE_RS07305	TDE1527	hypothetical protein		214.532	-0.994011	0.246121	-4.03871	5.37e-05	0.000747514
TDE_RS07310	TDE1528	hypothetical protein		122.342	-1.24426	0.228732	-5.43979	5.33e-08	2.05e-06
TDE_RS07315	TDE1529	hypothetical protein		215.68	-1.12748	0.205109	-5.49698	3.86e-08	1.64e-06
TDE_RS07365	TDE1539	hypothetical protein		285.973	-1.17011	0.172605	-6.7791	1.21e-11	1.11e-09
TDE_RS07410	TDE1546	chitobiase/beta-hexosaminidase C-terminal domain-containing protein		3410.52	-0.523939	0.12778	-4.10031	4.13e-05	0.000606628
TDE_RS07415	TDE1547	ribonuclease HII		260.871	-0.753656	0.17546	-4.29532	1.74e-05	0.000311598
TDE_RS07500	TDE1565	hypothetical protein		346.73	-0.51095	0.193538	-2.64005	0.00828939	0.0399412
TDE_RS07525	TDE1570	hypothetical protein		148.777	-0.855071	0.197697	-4.32517	1.52e-05	0.00028625
TDE_RS07555	TDE1578	metallophosphoesterase		462.7	-0.533082	0.209888	-2.53984	0.0110904	0.0490304
TDE_RS07655	TDE1599	ABC transporter ATP-binding protein		137.276	-0.825855	0.159426	-5.18019	2.22e-07	7.22e-06
TDE_RS07660	TDE1600	ABC transporter ATP-binding protein		139.004	-0.788671	0.207589	-3.7992	0.000145165	0.00167494
TDE_RS07670	TDE1603	energy-coupling factor ABC transporter ATP-binding protein		162.057	-0.704116	0.178315	-3.94871	7.86e-05	0.00101593
TDE_RS07675	TDE1604	energy-coupling factor transporter transmembrane component T		76.4596	-0.948014	0.251206	-3.77385	0.000160749	0.00179051
TDE_RS07750	TDE1620	UvrD-helicase domain-containing protein		366.355	-0.929833	0.210164	-4.42431	9.68e-06	0.00019757
TDE_RS07755	TDE1621	AAA family ATPase		1039.63	-1.26723	0.233243	-5.43307	5.54e-08	2.07e-06
TDE_RS07760	TDE1623	HTH domain-containing protein		2392.82	-1.43224	0.242482	-5.90658	3.49e-09	2.14e-07
TDE_RS07765	TDE1624	aminomethyl-transferring glycine dehydrogenase subunit GcvPB	gcvPB	31482.9	-1.8138	0.160543	-11.2979	1.34e-29	5.76e-27
TDE_RS07770	TDE1625	aminomethyl-transferring glycine dehydrogenase subunit GcvPA	gcvPA	40216.4	-1.80855	0.213211	-8.48247	2.2e-17	3.78e-15
TDE_RS07775	TDE1626	glycine cleavage system protein GcvH	gcvH	14531.4	-0.685256	0.183669	-3.73094	0.000190767	0.00207107
TDE_RS07780	TDE1627	glycine cleavage system aminomethyltransferase GcvT	gcvT	45018.9	-0.708826	0.233087	-3.04103	0.00235768	0.0157567
TDE_RS07840	TDE1638	dephospho-CoA kinase	coaE	108.748	-0.934647	0.188088	-4.96921	6.72e-07	1.88e-05
TDE_RS07850	TDE1640	type I 3-dehydroquinate dehydratase		965.628	-0.899646	0.178554	-5.03851	4.69e-07	1.34e-05
TDE_RS07965	TDE1664	hypothetical protein		34846	-0.614555	0.13003	-4.72626	2.29e-06	5.55e-05
TDE_RS07970	TDE1666	hypothetical protein		535.953	-0.913299	0.167417	-5.45524	4.89e-08	1.96e-06
TDE_RS08050	TDE1680	V-type ATPase 116kDa subunit family protein		2136.2	-0.880755	0.244662	-3.59989	0.000318355	0.00319971
TDE_RS08055	TDE1681	V-type ATP synthase subunit D		942.743	-0.603709	0.232559	-2.59594	0.00943329	0.0437331
TDE_RS08060	TDE1682	V-type ATP synthase subunit B		4180.97	-0.522372	0.140389	-3.7209	0.000198516	0.00214614
TDE_RS08070	TDE1684	adenine phosphoribosyltransferase		1010.6	-0.599376	0.177558	-3.37567	0.000736374	0.00611381
TDE_RS08080	TDE1686	3-phosphoshikimate 1-carboxyvinyltransferase	aroA	555.021	-0.650769	0.181126	-3.5929	0.000327016	0.00322381
TDE_RS08175	TDE1708	apolipoprotein N-acyltransferase	lnt	449.56	-1.09218	0.246129	-4.43743	9.1e-06	0.00019038
TDE_RS08180	TDE1709	HU family DNA-binding protein		249.819	-0.799367	0.249284	-3.20665	0.00134288	0.0100723
TDE_RS08190	TDE1711	RelA/SpoT domain-containing protein		4925.26	-0.518436	0.124766	-4.15526	3.25e-05	0.00051927
TDE_RS08375	TDE1747	nicotinate-nucleotide adenylyltransferase		428.787	-0.50201	0.14715	-3.41156	0.000645917	0.00552141
TDE_RS08715	TDE1823	hypothetical protein		83.0235	-0.603432	0.229998	-2.62365	0.00869942	0.0414511
TDE_RS08800	TDE1843	hypothetical protein		141.918	-0.861423	0.210339	-4.09541	4.21e-05	0.000612609
TDE_RS08980	TDE1887	tetratricopeptide repeat protein		564.981	-0.579351	0.231656	-2.50091	0.0123875	0.0531217
TDE_RS09135	TDE1926	Gx transporter family protein		1786.49	-0.669794	0.215707	-3.10512	0.00190205	0.0133351
TDE_RS09150	TDE1928	TIM barrel protein		466.485	-0.566982	0.225387	-2.51559	0.0118834	0.0515614
TDE_RS09290	TDE1957	hypothetical protein		2575.52	-0.886038	0.29379	-3.01589	0.00256225	0.016523
TDE_RS09365	TDE1973	CvpA family protein		138.378	-0.65672	0.19076	-3.44265	0.000576052	0.00502435
TDE_RS09480	TDE2000	ABC transporter ATP-binding protein		470.711	-0.631762	0.174047	-3.62983	0.000283613	0.00293067
TDE_RS09535	TDE2012	hypothetical protein		54.9313	-0.683857	0.254159	-2.69066	0.007131	0.0352201
TDE_RS09550	TDE2014	ankyrin repeat domain-containing protein		307.924	-1.00655	0.171451	-5.87078	4.34e-09	2.6e-07
TDE_RS09555	TDE2015	lipoprotein		312.534	-1.08717	0.221503	-4.90818	9.19e-07	2.49e-05
TDE_RS09630	TDE2033	ISNCY-like element ISTde1 family transposase		168.155	-0.644945	0.239673	-2.69094	0.00712518	0.0352201
TDE_RS09685	TDE2044	hypothetical protein		939.732	-0.628478	0.193494	-3.24806	0.00116196	0.00892453
TDE_RS09690	TDE2045	hypothetical protein		238.73	-1.01867	0.205604	-4.95452	7.25e-07	2.01e-05
TDE_RS09810	TDE2070	hypothetical protein		1310.05	-0.86396	0.200689	-4.30497	1.67e-05	0.000309153
TDE_RS09875	TDE2084	RNA methyltransferase		67.6132	-0.759882	0.278527	-2.72822	0.00636778	0.0324777
TDE_RS10010	TDE2113	ABC transporter permease subunit		88.3904	-1.05609	0.350703	-3.01135	0.00260085	0.0166625
TDE_RS10020	TDE2115	SpoIIE family protein phosphatase		1633.37	-0.679585	0.225038	-3.01986	0.00252888	0.0165148
TDE_RS10025	TDE2116	hypothetical protein		1242.72	-0.542916	0.206623	-2.62756	0.00859993	0.0410531
TDE_RS10040	TDE2119	glycine reductase complex selenoprotein B	grdB	50673.1	-1.01804	0.187293	-5.43559	5.46e-08	2.07e-06
TDE_RS10045	TDE2120	glycine/sarcosine/betaine reductase component B subunit		63913.9	-0.855018	0.19624	-4.35699	1.32e-05	0.000255097
TDE_RS10050	TDE2121	epoxyqueuosine reductase QueH		311.224	-0.571655	0.179293	-3.18838	0.00143074	0.010488
TDE_RS10140	TDE2142	methyl-accepting chemotaxis protein		695.004	-1.52937	0.317801	-4.81234	1.49e-06	3.88e-05
TDE_RS10175	TDE2149	LysM peptidoglycan-binding domain-containing protein		1256.78	-0.532277	0.140024	-3.80133	0.000143923	0.00166808
TDE_RS10185	TDE2151	DUF188 domain-containing protein		256.356	-0.655973	0.247218	-2.65342	0.00796805	0.0384649
TDE_RS10190	TDE2152	cell division protein ZapA		384.54	-0.50719	0.171904	-2.95042	0.00317339	0.0195806
TDE_RS10305	TDE2179	ClC family H(+)/Cl(-) exchange transporter		649.328	-0.519641	0.129837	-4.00225	6.27e-05	0.00083646
TDE_RS10315	TDE2181	phosphatase PAP2 family protein		814.074	-0.504612	0.133551	-3.77841	0.000157832	0.00177337
TDE_RS10400	TDE2199	aspartate/glutamate racemase family protein		4280.25	-0.786101	0.311613	-2.52269	0.0116462	0.0509622
TDE_RS10475	TDE2215	galactoside ABC transporter permease		3413.56	-0.73536	0.135755	-5.41681	6.07e-08	2.2e-06
TDE_RS10480	TDE2216	sugar ABC transporter ATP-binding protein		4425.93	-0.912234	0.181962	-5.01332	5.35e-07	1.51e-05
TDE_RS10545	TDE2231	hypothetical protein		504.442	-0.860655	0.317288	-2.71254	0.00667703	0.0334893
TDE_RS10550	TDE2232	ABC transporter ATP-binding protein		245.04	-1.09706	0.244601	-4.48511	7.29e-06	0.000154971
TDE_RS10555	TDE2233	iron ABC transporter permease		610.093	-0.919634	0.180283	-5.10106	3.38e-07	1.05e-05
TDE_RS10680	TDE2262	peptidase U32 family protein		377.055	-0.500983	0.194711	-2.57296	0.0100833	0.045593
TDE_RS10685	TDE2263	alpha/beta hydrolase fold domain-containing protein		484.409	-0.536642	0.139593	-3.84434	0.000120878	0.00145895
TDE_RS10700	TDE2266	RNA-directed DNA polymerase		63.7293	-2.40931	0.280046	-8.60327	7.75e-18	1.66e-15
TDE_RS10705	TDE2267	HRDC domain-containing protein		41.904	-3.50883	0.35689	-9.8317	8.22e-23	2.64e-20
TDE_RS10715	TDE2269	formylglycine-generating enzyme family protein		780.437	-5.38855	0.254935	-21.137	3.63e-99	9.35e-96
TDE_RS10775	TDE2283	ABC transporter permease		576.547	-0.525069	0.203773	-2.57673	0.0099739	0.0453407
TDE_RS10930	TDE2316	hypothetical protein		1668.03	-0.551002	0.12153	-4.53386	5.79e-06	0.000126285
TDE_RS10940	TDE2317	hemolysin III family protein		743.131	-0.532197	0.190436	-2.79462	0.00519607	0.0280272
TDE_RS13160	TDE2370	CD1871A family CXXC motif-containing protein		473.309	-0.868868	0.160189	-5.42403	5.83e-08	2.14e-06
TDE_RS11200	TDE2371	4Fe-4S binding protein		1696.77	-0.531929	0.137738	-3.8619	0.00011251	0.00137851
TDE_RS11230	TDE2378	ABC transporter ATP-binding protein		237.215	-0.794237	0.191822	-4.14049	3.47e-05	0.000537179
TDE_RS11235	TDE2379	ABC transporter permease		117.125	-1.50837	0.283877	-5.31347	1.08e-07	3.74e-06
TDE_RS11240	TDE2380	ABC transporter permease		151.493	-1.42124	0.247815	-5.73508	9.75e-09	4.92e-07
TDE_RS11270	TDE2386	hypothetical protein		55.4522	-0.963626	0.343618	-2.80435	0.00504174	0.0274839
TDE_RS11540	TDE2442	leucine-rich repeat domain-containing protein		65.4015	-0.938498	0.281231	-3.33711	0.000846547	0.00684958
TDE_RS11545	TDE2443	hypothetical protein		54.3622	-1.44849	0.3108	-4.66052	3.15e-06	7.36e-05
TDE_RS11605	TDE2455	TraG/TraD/VirD4 family protein		139.027	-0.627912	0.241178	-2.60352	0.00922727	0.0431669
TDE_RS11635	TDE2465	DUF3343 domain-containing protein		964.217	-1.62104	0.220448	-7.35337	1.93e-13	2.76e-11
TDE_RS11640	TDE2466	sulfurtransferase TusA family protein		953.638	-1.30487	0.199357	-6.54542	5.93e-11	4.24e-09
TDE_RS11645	TDE2467	YedE family putative selenium transporter	yedE	7484.56	-1.45401	0.214107	-6.79105	1.11e-11	1.1e-09
TDE_RS11665	TDE2472	ISNCY-like element ISTde1 family transposase		174.793	-0.679317	0.233066	-2.91469	0.0035604	0.0211004
TDE_RS11830	TDE2509	AraC family transcriptional regulator		71.8424	-1.0999	0.41309	-2.66261	0.00775371	0.0376421
TDE_RS12005	TDE2550	SprT family zinc-dependent metalloprotease		322.696	-1.11295	0.25885	-4.29958	1.71e-05	0.000311598
TDE_RS12015	TDE2552	ABC transporter ATP-binding protein		608.663	-0.622594	0.159826	-3.89545	9.8e-05	0.00123024
TDE_RS12305	TDE2612	M15 family metallopeptidase		175.526	-1.03665	0.205736	-5.03875	4.69e-07	1.34e-05
TDE_RS12310	TDE2613	Holliday junction resolvase-like protein		51.3573	-0.796152	0.319014	-2.49567	0.012572	0.0538232
TDE_RS12335	TDE2618	PHP domain-containing protein		640.319	-0.608769	0.209743	-2.90246	0.00370249	0.0216021
TDE_RS12340	TDE2619	RsmD family RNA methyltransferase		361.469	-0.828981	0.262322	-3.16016	0.00157682	0.0112699
TDE_RS12470	TDE2646	ATP-binding cassette domain-containing protein		172.512	-0.571602	0.222307	-2.57122	0.0101341	0.0456653
TDE_RS12480	TDE2648	hypothetical protein		71.7494	-0.938994	0.214142	-4.38491	1.16e-05	0.000231438
TDE_RS12485	TDE2649	ABC transporter ATP-binding protein		342.001	-0.914218	0.240285	-3.80472	0.000141967	0.00165816
TDE_RS12495	TDE2651	ATP-binding cassette domain-containing protein		136.784	-0.592845	0.235817	-2.514	0.011937	0.0517071
TDE_RS12505	TDE2653	ABC-2 family transporter protein		59.5157	-1.38507	0.322571	-4.29385	1.76e-05	0.000311598
TDE_RS12570	TDE2669	CDP-alcohol phosphatidyltransferase family protein		607.695	-0.737576	0.220721	-3.34166	0.00083279	0.00678091
TDE_RS12605	TDE2676	threonine synthase		2077.54	-0.513469	0.0960789	-5.34425	9.08e-08	3.2e-06
TDE_RS12715	TDE2702	hypothetical protein		161.463	-0.904765	0.278988	-3.24302	0.00118271	0.00902997
TDE_RS12860	TDE2734	DNA-binding domain-containing protein		4244.06	-2.02487	0.349473	-5.79409	6.87e-09	3.76e-07
TDE_RS12865	TDE2735	leucine-rich repeat domain-containing protein		12377.7	-1.88053	0.256636	-7.32761	2.34e-13	3.17e-11
TDE_RS12870	TDE2737	leucine-rich repeat protein		4369.57	-1.93193	0.208132	-9.28223	1.66e-20	4.27e-18
TDE_RS12900	TDE2743	restriction endonuclease subunit S		48.9137	-0.884353	0.352494	-2.50885	0.0121126	0.0521166
TDE_RS13040	TDE2770	flagellar hook-length control protein FliK		1707.16	-0.904615	0.123972	-7.29696	2.94e-13	3.79e-11
TDE_RS13075	TDE2777	dienelactone hydrolase family protein		671.178	-0.60168	0.175551	-3.42738	0.000609424	0.00524431
TDE_RS13310	N/A	uncharacterized gene, pseudogene		18.7602	-4.59729	0.646557	-7.11041	1.16e-12	1.35e-10
TDE_RS04560	N/A	hypothetical protein		155.305	-1.61398	0.17339	-9.30838	1.3e-20	3.71e-18
TDE_RS05695	N/A	NAD(P) transhydrogenase subunit alpha		2392.18	-1.40201	0.160218	-8.75065	2.12e-18	4.96e-16
TDE_RS03510	N/A	hypothetical protein		110.189	-0.788993	0.269266	-2.93017	0.00338781	0.0204621
TDE_RS13355	N/A	AAA family ATPase		594.205	-0.515866	0.147459	-3.49838	0.000468092	0.00425583
