# Supplementary material for: The unique histidine kinase, AtcS, regulates motility and pathogenicity of the periodontal pathobiont, Treponema denticola
Source: Infect Immun. 2025 Apr 2;93(5):e00112-25. doi: 10.1128/iai.00112-25 (PMC12070737; doi:10.1128/iai.00112-25)
Supplement: Table S2 — Genomic variants identified in the atcS mutant based on WGS. [file iai.00112-25-s0003.xlsx]

## Sheet: Sheet1
Supplemental Table 2. Genomic variants identified in the atcS mutant based on WGS. Variants highlighted in red are within the atcS gene,
Name	Minimum	Maximum	Length	Change	Polymorphism Type	Results	Impacted Gene
T	2602691	2602691	1	G -> T	SNP (transversion)	Missense (H -> N)	TDE_2577	Hypothetical protein
C	2562820	2562820	1	T -> C	SNP (transition)	Missense (S -> P)	TDE_2536	Hypothetical protein
TGCAT	1873142	1873146	5	CTTCC -> TGCAT	Substitution		Intergenic
T	1873137	1873137	1	C -> T	SNP (transition)		Intergenic
GC	1873134	1873135	2	CT -> GC	Substitution		Intergenic
A	1873130	1873130	1	T -> A	SNP (transversion)		Intergenic
CA	1873121	1873122	2	AC -> CA	Substitution		Intergenic
G	1873119	1873119	1	A -> G	SNP (transition)		Intergenic
TAG	1873113	1873115	3	ACC -> TAG	Substitution		Intergenic
GCGG	1873108	1873111	4	TTTT -> GCGG	Substitution		Intergenic
A	1873106	1873106	1	T -> A	SNP (transversion)		Intergenic
CCCG	1873101	1873104	4	TATC -> CCCG	Substitution		Intergenic
GCC	1873095	1873097	3	ATA -> GCC	Substitution		Intergenic
A	1873093	1873093	1	C -> A	SNP (transversion)	Missense (M ->W)	TDE_1843	Hypothetical protein
CA	1873090	1873091	2	TT -> CA	Substitution	Missense (E -> V)	TDE_1843
A	1872300	1872300	1	C -> A	SNP (transversion)	Missense (E -> K)	TDE_1843
C	1872294	1872294	1	T -> C	SNP (transition)	Missense (T->L)	TDE_1843
TTC	1843215	1843217	3	ACA -> TTC	Substitution		Intergenic
C	1837472	1837472	1	T -> C	SNP (transition)		Intergenic
A	1837455	1837455	1	G -> A	SNP (transition)		Intergenic
T	1837449	1837449	1	C -> T	SNP (transition)		Intergenic
A	1146139	1146139	1	C -> A	SNP (transversion)	Missense (L -> I)	TDE_1111	Putative glutamate transporter
GC	650087	650088	2	AA -> GC	Substitution	Missense (K -> S)	TDE_0616	Pseudogene
TCGC	650082	650085	4	GAAA -> TCGC	Substitution	Missense (K -> R)	TDE_0616
G	650079	650079	1	T -> G	SNP (transversion)	Nonsense (T -> *)	TDE_0616
	500987	500987	1	-T	Deletion	Frameshift	TDE_0445	Amino acid permease
TT	40063	40064	2	AA -> TT	Substitution
TTTT	40057	40060	4	AAAA -> TTTT	Substitution
TATTT	40048	40052	5	ACAAG -> TATTT	Substitution
AGTTTTGAG	40037	40045	9	TTGAGCTTA -> AGTTTTGAG	Substitution
AA	40034	40035	2	GG -> AA	Substitution
GTT	40030	40032	3	AAG -> GTT	Substitution
TTCACT	40023	40028	6	AAACAG -> TTCACT	Substitution
T	40021	40021	1	A -> T	SNP (transversion)
C	40019	40019	1	G -> C	SNP (transversion)
T	40017	40017	1	A -> T	SNP (transversion)
TG	40013	40014	2	AC -> TG	Substitution
TTTG	40007	40010	4	AAAA -> TTTG	Substitution
T	40002	40002	1	A -> T	SNP (transversion)
T	40000	40000	1	C -> T	SNP (transition)
TG	39997	39998	2	CT -> TG	Substitution
TAAATTCAA	39987	39995	9	ATTGACGGC -> TAAATTCAA	Substitution
GGTTTCT	39978	39984	7	AAAACGC -> GGTTTCT	Substitution
CGGT	39971	39974	4	AATC -> CGGT	Substitution
A	39968	39968	1	C -> A	SNP (transversion)
CG	39965	39966	2	TT -> CG	Substitution
TCCAATT	39957	39963	7	AAGGCCG -> TCCAATT	Substitution
CCTG	39952	39955	4	TTGA -> CCTG	Substitution
GCCC	39944	39947	4	AGTA -> GCCC	Substitution
TCGTCGTTAAA	39932	39942	11	CTACATCCTCG -> TCGTCGTTAAA	Substitution
TAGCCAGT	39923	39930	8	AGATGGAA -> TAGCCAGT	Substitution
T	39921	39921	1	A -> T	SNP (transversion)
A	39919	39919	1	T -> A	SNP (transversion)
AC	39915	39916	2	TT -> AC	Substitution
TT	39912	39913	2	CA -> TT	Substitution
CT	39909	39910	2	GC -> CT	Substitution
GTTA	39904	39907	4	CAGC -> GTTA	Substitution
ATAGA	39898	39902	5	TGCCG -> ATAGA	Substitution
T	39894	39894	1	G -> T	SNP (transversion)
CT	39890	39891	2	GA -> CT	Substitution
G	39888	39888	1	A -> G	SNP (transition)
C	39886	39886	1	T -> C	SNP (transition)
GA	39883	39882	0	#NAME?	Insertion
G	39875	39875	1	C -> G	SNP (transversion)
TTCTGACG	39863	39870	8	AGGCCTTC -> TTCTGACG	Substitution
TT	39860	39861	2	GA -> TT	Substitution
T	39857	39857	1	C -> T	SNP (transition)
GT	39853	39854	2	AA -> GT	Substitution
C	39851	39851	1	T -> C	SNP (transition)
A	39848	39848	1	T -> A	SNP (transversion)
ACG	39842	39844	3	CAT -> ACG	Substitution
ATTTATCTGGAA	39506	39517	12	TGCGGCGGCCCT -> ATTTATCTGGAA	Substitution
CAA	39502	39504	3	TTT -> CAA	Substitution
CT	39498	39499	2	AG -> CT	Substitution
A	39496	39496	1	T -> A	SNP (transversion)
ATA	39492	39494	3	TCC -> ATA	Substitution
CG	39489	39490	2	TT -> CG	Substitution
AGT	39485	39487	3	GAA -> AGT	Substitution
AAAC	39479	39482	4	TTGT -> AAAC	Substitution
A	39470	39473	4	CTTC -> A	Deletion
TGACC	39464	39468	5	CTTTA -> TGACC	Substitution
TC	39459	39460	2	GT -> TC	Substitution
TT	39456	39457	2	GC -> TT	Substitution
GAT	39452	39454	3	CGA -> GAT	Substitution
	39450	39450	1	#NAME?	Deletion
TAAACAGT	39439	39446	8	ATGCGTCC -> TAAACAGT	Substitution
A	39437	39437	1	C -> A	SNP (transversion)
GATTTT	39430	39435	6	ATAGCA -> GATTTT	Substitution
GAA	39424	39426	3	TTT -> GAA	Substitution
GA	39421	39422	2	TT -> GA	Substitution
TTGCT	39415	39419	5	GAATA -> TTGCT	Substitution
GGCGTGTTT	39404	39412	9	TTATAAAGG -> GGCGTGTTT	Substitution
TT	39401	39402	2	GG -> TT	Substitution
TA	39398	39399	2	GG -> TA	Substitution
TAAATTG	39389	39395	7	CTTCGCT -> TAAATTG	Substitution
CGGTAC	39382	39387	6	GCTCCT -> CGGTAC	Substitution
T	39379	39379	1	A -> T	SNP (transversion)
TCATAA	39372	39377	6	GACGGC -> TCATAA	Substitution
G	39370	39370	1	T -> G	SNP (transversion)
AC	39366	39367	2	GA -> AC	Substitution
CA	39362	39363	2	AC -> CA	Substitution
AATAG	39356	39360	5	GCGGA -> AATAG	Substitution
TTA	39351	39353	3	AAC -> TTA	Substitution
T	39349	39349	1	A -> T	SNP (transversion)
A	39347	39347	1	G -> A	SNP (transition)
AT	39344	39345	2	GG -> AT	Substitution
A	39340	39340	1	T -> A	SNP (transversion)
T	39338	39338	1	G -> T	SNP (transversion)
CCGTTA	39330	39335	6	ATTCGG -> CCGTTA	Substitution
TTCCT	39325	39328	4	AAAA -> TTCCT	Insertion
T	39321	39321	1	C -> T	SNP (transition)
T	39195	39195	1	C -> T	SNP (transition)		Intergenic	Between TDE0031 and TDE0032
